# Supplementary material for: Genome-wide analysis of the MYB transcription factor superfamily in soybean
Source: BMC Plant Biol. 2012 Jul 9;12:106. doi: 10.1186/1471-2229-12-106 (PMC3462118; doi:10.1186/1471-2229-12-106)
Supplement: Additional file 1 — Summary of the MYB transcription factor genes in soybean. [file 1471-2229-12-106-S1.xls]

## Sheet: Sheet1
Additional file 1. Table S1. Summary of the MYB transcription factor genes in soybean. The MYB transcription factor encoding genes identiﬁed from soybean in this study are listed according to the system of GJI.
Proteins	Locus name	Alternative splicing events	MYBs expressed in nodulation
GmMYB001	Glyma19g40650.1
GmMYB002	Glyma06g00630.1	2	predicted with low expression
	Glyma06g00630.2
GmMYB003	Glyma11g05550.1		predicted with high expression
GmMYB004	Glyma13g05370.1
GmMYB005	Glyma12g03600.1
GmMYB006	Glyma06g16820.1		predicted with high expression
GmMYB007	Glyma18g49360.1		predicted with high expression
GmMYB008	Glyma18g49670.1
GmMYB009	Glyma19g41010.1
GmMYB010	Glyma01g02070.1
GmMYB011	Glyma04g04490.1		predicted with low expression
GmMYB012	Glyma17g35620.1		predicted with high expression
GmMYB013	Glyma13g01200.1		predicted with high expression
GmMYB014	Glyma17g04170.1
GmMYB015	Glyma13g07020.1
GmMYB016	Glyma02g01300.1		predicted with high expression
GmMYB017	Glyma13g32090.1
GmMYB018	Glyma19g36830.1		predicted with high expression
GmMYB019	Glyma14g09540.1		predicted with high expression
GmMYB020	Glyma15g03920.1
GmMYB021	Glyma05g35050.1
GmMYB022	Glyma03g41100.1
GmMYB023	Glyma20g22230.1
GmMYB024	Glyma16g02570.1		predicted with low expression
GmMYB025	Glyma20g29710.1
GmMYB026	Glyma19g14230.1
GmMYB027	Glyma05g08690.1
GmMYB028	Glyma15g14620.1	2
	Glyma15g14620.2
GmMYB029	Glyma12g01960.1		predicted with low expression
GmMYB030	Glyma03g19030.1		predicted with low expression
GmMYB031	Glyma10g01330.1
GmMYB032	Glyma01g39740.1		predicted with high expression
GmMYB033	Glyma07g04210.1
GmMYB034	Glyma06g45540.1		predicted with low expression
GmMYB035	Glyma12g11390.1		predicted with low expression
GmMYB036	Glyma06g04010.1		predicted with high expression
GmMYB037	Glyma13g40830.1	3	predicted with high expression
	Glyma13g40830.2
	Glyma13g40830.3
GmMYB038	Glyma03g34110.1		predicted with high expression
GmMYB039	Glyma03g38660.1
GmMYB040	Glyma06g05260.1		predicted with low expression
GmMYB041	Glyma05g21220.1		predicted with high expression
GmMYB042	Glyma11g11450.1		predicted with high expression
GmMYB043	Glyma19g14270.1
GmMYB044	Glyma08g04670.1
GmMYB045	Glyma19g44660.1		predicted with low expression
GmMYB046	Glyma19g02600.1
GmMYB047	Glyma01g41610.1
GmMYB048	Glyma01g09280.1
GmMYB049	Glyma01g26650.1		predicted with high expression
GmMYB050	Glyma01g44370.1
GmMYB051	Glyma02g02310.1		predicted with low expression
GmMYB052	Glyma02g12260.1
GmMYB053	Glyma02g13770.1
GmMYB054	Glyma04g11040.1		predicted with low expression
GmMYB055	Glyma04g15150.1
GmMYB056	Glyma04g42110.1
GmMYB057	Glyma05g02550.1
GmMYB058	Glyma05g04900.1
GmMYB059	Glyma06g10840.1		predicted with low expression
GmMYB060	Glyma06g12690.1
GmMYB061	Glyma06g45460.1
GmMYB062	Glyma06g45550.1		predicted with high expression
GmMYB063	Glyma07g35560.1
GmMYB064	Glyma08g06440.1		predicted with low expression
GmMYB065	Glyma08g17370.1
GmMYB066	Glyma08g17860.1
GmMYB067	Glyma08g40950.1
GmMYB068	Glyma09g29940.1
GmMYB069	Glyma09g33870.1
GmMYB070	Glyma09g37040.1
GmMYB071	Glyma10g38090.1
GmMYB072	Glyma11g01150.1
GmMYB073	Glyma11g11570.1
GmMYB074	Glyma11g15180.1	5
	Glyma11g15180.2
	Glyma11g15180.3
	Glyma11g15180.4
	Glyma11g15180.5
GmMYB075	Glyma12g31950.1
GmMYB076	Glyma12g32610.1
GmMYB077	Glyma13g05550.1
GmMYB078	Glyma13g09010.1
GmMYB079	Glyma13g35810.1		predicted with low expression
GmMYB080	Glyma18g49690.1
GmMYB081	Glyma14g06870.1		predicted with low expression
GmMYB082	Glyma15g04620.1	4	predicted with low expression
	Glyma15g04620.2
	Glyma15g04620.3
	Glyma15g04620.4
GmMYB083	Glyma15g07230.1
GmMYB084	Glyma15g35860.1
GmMYB085	Glyma15g41810.1
GmMYB086	Glyma16g13440.1
GmMYB087	Glyma16g34490.1
GmMYB088	Glyma18g07360.1
GmMYB089	Glyma18g07960.1		predicted with low expression
GmMYB090	Glyma18g10920.1
GmMYB091	Glyma18g16040.1
GmMYB092	Glyma18g49630.1
GmMYB093	Glyma19g02890.1
GmMYB094	Glyma19g41250.1
GmMYB095	Glyma20g29730.1
GmMYB096	Glyma19g02980.1
GmMYB097	Glyma01g42050.1		predicted with low expression
GmMYB098	Glyma02g41180.1
GmMYB099	Glyma03g38040.1
GmMYB100	Glyma04g26650.1
GmMYB101	Glyma05g03780.1		predicted with low expression
GmMYB102	Glyma07g01050.1
GmMYB103	Glyma07g05960.1		predicted with high expression
GmMYB104	Glyma07g10320.1
GmMYB105	Glyma07g36430.1
GmMYB106	Glyma08g00810.1
GmMYB107	Glyma08g20440.1
GmMYB108	Glyma08g27660.1	2
	Glyma08g27660.2
GmMYB109	Glyma08g42960.1
GmMYB110	Glyma09g03690.1		predicted with low expression
GmMYB111	Glyma09g31570.1
GmMYB112	Glyma10g01340.1
GmMYB113	Glyma10g33450.1
GmMYB114	Glyma11g03300.1		predicted with low expression
GmMYB115	Glyma11g03770.1
GmMYB116	Glyma11g33620.1
GmMYB117	Glyma12g34650.1		predicted with low expression
GmMYB118	Glyma12g36630.1
GmMYB119	Glyma13g04920.1
GmMYB120	Glyma13g20880.1
GmMYB121	Glyma13g42430.1
GmMYB122	Glyma14g39530.1
GmMYB123	Glyma15g41250.1
GmMYB124	Glyma16g06900.1
GmMYB125	Glyma16g07960.1
GmMYB126	Glyma17g14290.1	2
	Glyma17g14290.2
GmMYB127	Glyma17g15270.1
GmMYB128	Glyma17g17560.1
GmMYB129	Glyma18g04580.1		predicted with low expression
GmMYB130	Glyma19g00930.1
GmMYB131	Glyma19g02090.1
GmMYB132	Glyma19g34740.1
GmMYB133	Glyma19g40670.1
GmMYB134	Glyma19g43740.1
GmMYB135	Glyma20g20980.1
GmMYB136	Glyma20g32510.1
GmMYB137	Glyma0041s00310.1
GmMYB138	Glyma01g05190.1
GmMYB139	Glyma01g40410.1
GmMYB140	Glyma04g00550.1	2
	Glyma04g00550.2
GmMYB141	Glyma04g38240.1		predicted with high expression
GmMYB142	Glyma06g45520.1
GmMYB143	Glyma07g14480.1
GmMYB144	Glyma08g44950.1
GmMYB145	Glyma09g25590.1
GmMYB146	Glyma10g06680.1
GmMYB147	Glyma10g30870.1		predicted with high expression
GmMYB148	Glyma10g38110.1
GmMYB149	Glyma12g11490.1
GmMYB150	Glyma12g32530.1
GmMYB151	Glyma18g39760.1		predicted with low expression
GmMYB152	Glyma16g31280.1	2
	Glyma16g31280.2
GmMYB153	Glyma17g10820.1
GmMYB154	Glyma18g26600.1
GmMYB155	Glyma18g41520.1
GmMYB156	Glyma20g36600.1	2	predicted with high expression
	Glyma20g36600.2
GmMYB157	Glyma06g21040.1
GmMYB158	Glyma02g00820.1		predicted with low expression
GmMYB159	Glyma10g00930.1
GmMYB160	Glyma03g00890.1
GmMYB161	Glyma04g05170.1		predicted with low expression
GmMYB162	Glyma06g18830.1
GmMYB163	Glyma08g02080.1
GmMYB164	Glyma10g06190.1		predicted with high expression
GmMYB165	Glyma11g02400.1
GmMYB166	Glyma11g19980.1		predicted with high expression
GmMYB167	Glyma13g39760.1
GmMYB168	Glyma17g16980.1		predicted with low expression
GmMYB169	Glyma18g46480.1
GmMYB170	Glyma02g41440.1
GmMYB171	Glyma04g33210.1
GmMYB172	Glyma04g33720.1
GmMYB173	Glyma06g20800.1
GmMYB174	Glyma07g37140.1
GmMYB175	Glyma10g35050.1
GmMYB176	Glyma19g40250.1
GmMYB177	Glyma20g01610.1
GmMYB178	Glyma20g32500.1
GmMYB179	Glyma12g06180.1
GmMYB180	Glyma13g27310.1
GmMYB181	Glyma13g38520.1
GmMYB182	Glyma19g05080.1
GmMYB183	Glyma20g34140.1
GmMYB184	Glyma02g00960.1
GmMYB185	Glyma03g38410.1
GmMYB186	Glyma04g36110.1
GmMYB187	Glyma12g15290.1
GmMYB188	Glyma13g41470.1
GmMYB189	Glyma17g09310.1
GmMYB190	Glyma03g37640.1
GmMYB191	Glyma07g04240.1
GmMYB192	Glyma07g16980.1
GmMYB193	Glyma13g16890.1
GmMYB194	Glyma15g19360.1	2
	Glyma15g19360.2
GmMYB195	Glyma16g00920.1
GmMYB196	Glyma07g07960.1
GmMYB197	Glyma09g04370.1
GmMYB198	Glyma15g15400.1
GmMYB199	Glyma10g30860.1
GmMYB200	Glyma02g01740.1
GmMYB201	Glyma03g31980.1		predicted with low expression
GmMYB202	Glyma11g14200.1
GmMYB203	Glyma14g07510.1
GmMYB204	Glyma17g03480.1
GmMYB205	Glyma17g05830.1
GmMYB206	Glyma03g01540.1
GmMYB207	Glyma05g01080.1
GmMYB208	Glyma05g23080.1
GmMYB209	Glyma05g37460.1
GmMYB210	Glyma07g30860.1
GmMYB211	Glyma07g33960.1
GmMYB212	Glyma09g39720.1
GmMYB213	Glyma10g27940.1
GmMYB214	Glyma10g28250.1
GmMYB215	Glyma10g32410.1		predicted with high expression
GmMYB216	Glyma12g08480.1		predicted with low expression
GmMYB217	Glyma12g30140.1		predicted with low expression
GmMYB218	Glyma13g20510.1		predicted with low expression
GmMYB219	Glyma14g10340.1		predicted with high expression
GmMYB220	Glyma17g07330.1		predicted with high expression
GmMYB221	Glyma17g35020.1
GmMYB222	Glyma19g29750.1
GmMYB223	Glyma20g35180.1		predicted with high expression
GmMYB224	Glyma07g15250.1
GmMYB225	Glyma05g36120.1
GmMYB226	Glyma03g38070.1
GmMYB227	Glyma09g36990.1
GmMYB228	Glyma02g12100.1
GmMYB229	Glyma02g39070.1
GmMYB230	Glyma03g00980.1		predicted with high expression
GmMYB231	Glyma04g03910.1		predicted with high expression
GmMYB232	Glyma01g43120.1
GmMYB233	Glyma06g45570.1
GmMYB234	Glyma06g19280.1
GmMYB235	Glyma14g37140.1
GmMYB236	Glyma19g29670.1		predicted with high expression
GmMYB237	Glyma07g15820.1	3	predicted with high expression
	Glyma07g15820.2
	Glyma07g15820.3
GmMYB238	Glyma19g07830.1
GmMYB239	Glyma05g06410.1
GmMYB240	Glyma07g15850.1
GmMYB241	Glyma09g37010.1
GmMYB242	Glyma13g37820.1
GmMYB243	Glyma06g38340.1
GmMYB244	Glyma15g14190.1
GmMYB3R-1	Glyma18g39740.1		predicted with low expression
GmMYB3R-2	Glyma17g26240.1		predicted with low expression
GmMYB3R-3	Glyma03g19470.1
GmMYB3R-4	Glyma01g42650.1		predicted with low expression
GmMYB3R-5	Glyma04g08550.1
GmMYB3R-6	Glyma06g08660.1		predicted with low expression
GmMYB4R-1	Glyma09g30900.1		predicted with high expression
GmMYB4R-2	Glyma07g11330.1		predicted with high expression
	Glyma01g05980.1	Incomplete open reading frame (OFR)
	Glyma02g42030.1	Incomplete ORF
	Glyma02g43280.1	Incomplete ORF
	Glyma03g15810.1	Incomplete ORF
	Glyma03g15870.1	Incomplete ORF
	Glyma03g15930.1	Incomplete ORF
	Glyma05g02300.1	Incomplete ORF
	Glyma06g38340.1	Incomplete ORF
	Glyma06g47000.1	Incomplete ORF
	Glyma09g37010.1	Incomplete ORF
	Glyma10g41930.1	Incomplete ORF
	Glyma10g26680.1	Incomplete ORF
	Glyma10g41930.1	Incomplete ORF
	Glyma13g04030.1	Incomplete ORF
	Glyma13g09980.1	Incomplete ORF
	Glyma14g24500.1	Incomplete ORF
	Glyma14g06320.1	Incomplete ORF
	Glyma15g14190.1	Incomplete ORF
	Glyma17g36370.1	Incomplete ORF
	Glyma17g09640.1	Incomplete ORF
	Glyma19g13990.1	Incomplete ORF
	Glyma20g04240.1	Incomplete ORF
	Glyma20g11040.1	Incomplete ORF
	Glyma20g04510.1	Incomplete ORF
	Glyma20g25110.1	Incomplete ORF
	Glyma20g04240.1	Incomplete ORF
	Glyma09g37340	low confidence value
