# Supplementary material for: Genome-wide analysis of the MYB transcription factor superfamily in soybean
Source: BMC Plant Biol. 2012 Jul 9;12:106. doi: 10.1186/1471-2229-12-106 (PMC3462118; doi:10.1186/1471-2229-12-106)
Supplement: Additional file 5 — Synteny blocks ofArabidopsisand soybean genomes containing MYB genes [file 1471-2229-12-106-S5.xls]

## Sheet: at_gm_block
Additional file 5. Synteny blocks of Arabidopsis and soybean genomes containing MYB genes
Synteny block	block_score	e_value	locus_1	Gene name	locus_2	Gene name	ka	ks
1	1506	2e-70	AT1G62520		Glyma01g41960		0.366	-1
1	1506	0	AT1G62660		Glyma01g41990		0.3072	-1
1	1506	0	AT1G62740		Glyma01g42010		0.1516	-1
1	1506	1e-49	AT1G62780		Glyma01g42040		0.2713	2.6493
1	1506	3e-69	AT1G62820		Glyma01g42090		0.1127	-1
1	1506	5e-47	AT1G62840		Glyma01g42130		0.4331	2.1534
1	1506	0	AT1G62870		Glyma01g42160		0.2298	2.3626
1	1506	2e-41	AT1G62880		Glyma01g42190		0.231	-1
1	1506	0	AT1G62950		Glyma01g42280		0.2595	5.1084
1	1506	3e-151	AT1G62960		Glyma01g42290		0.3356	2.5251
1	1506	3e-95	AT1G62980		Glyma01g42370		0.3234	4.0247
1	1506	8e-133	AT1G62990		Glyma01g42410		0.1341	-1
1	1506	0	AT1G63020		Glyma01g42480		-1	-1
1	1506	5e-107	AT1G63170		Glyma01g42630		0.2576	2.7311
1	1506	0	AT1G63300		Glyma01g42710		0.3979	1.8799
1	1506	4e-35	AT1G63410		Glyma01g42720		0.4581	3.0256
1	1506	0	AT1G63430		Glyma01g42770		0.2579	1.6994
1	1506	0	AT1G63440		Glyma01g42790		0.1991	-1
1	1506	8e-127	AT1G63450		Glyma01g42830		0.3962	2.3891
1	1506	5e-63	AT1G63470		Glyma01g42870		0.4325	1.5352
1	1506	0	AT1G63490		Glyma01g42890		0.4788	1.7478
1	1506	1e-38	AT1G63520		Glyma01g42930		0.7399	1.3575
1	1506	0	AT1G63690		Glyma01g42940		0.1671	1.3491
1	1506	0	AT1G63700		Glyma01g42960		0.2942	1.5638
1	1506	1e-36	AT1G63720		Glyma01g42970		0.4175	1.6562
1	1506	9e-35	AT1G63820		Glyma01g43000		0.3078	-1
1	1506	1e-90	AT1G63830		Glyma01g43010		0.1552	-1
1	1506	4e-41	AT1G63840		Glyma01g43020		0.3213	-1
1	1506	4e-81	AT1G63910	AtMYB103	Glyma01g43120	GmMYB232	0.3276	-1
1	1506	9e-19	AT1G64065		Glyma01g43200		0.6658	4.5729
1	1506	5e-40	AT1G64080		Glyma01g43220		0.4495	2.1202
1	1506	3e-171	AT1G64140		Glyma01g43260		-1	-1
1	1506	2e-74	AT1G64150		Glyma01g43270		0.335	2.284
1	1506	2e-102	AT1G64180		Glyma01g43290		0.4234	3.6114
1	1506	3e-50	AT1G64185		Glyma01g43300		0.1599	1.5437
1	1506	7e-131	AT1G64350		Glyma01g43410		0.2096	2.4028
1	1506	2e-46	AT1G64380		Glyma01g43450		0.4154	2.1749
1	1506	3e-154	AT1G64440		Glyma01g43540		0.1553	1.4486
1	1506	1e-34	AT1G64450		Glyma01g43570		0.1949	1.5681
1	1506	1e-126	AT1G64460		Glyma01g43580		0.21	5.521
2	230	1e-49	AT1G14345		Glyma01g05220		0.3511	2.1632
2	230	2e-128	AT1G14350	AtMYB124	Glyma01g05190	GmMYB138	0.2628	2.3777
2	230	4e-176	AT1G14360		Glyma01g05170		0.0735	1.5632
2	230	1e-33	AT1G14380		Glyma01g05100		0.6168	1.5788
2	230	9e-145	AT1G14390		Glyma01g05090		0.413	2.0079
2	230	4e-61	AT1G14410		Glyma01g05000		0.3923	2.7802
2	230	2e-150	AT1G14420		Glyma01g04970		0.3495	-1
3	878	0	AT1G08720		Glyma10g30070		0.308	1.5034
3	878	1e-40	AT1G08820		Glyma10g29990		-1	-1
3	878	8e-142	AT1G08980		Glyma10g29640		0.2737	2.8708
3	878	4e-139	AT1G08990		Glyma10g29570		0.4182	-1
3	878	0	AT1G09010		Glyma10g29550		0.2171	1.9678
3	878	6e-43	AT1G09030		Glyma10g29440		0.2146	2.1163
3	878	2e-124	AT1G09060		Glyma10g29370		0.3622	3.1503
3	878	0	AT1G09100		Glyma10g29250		0.0372	2.8689
3	878	1e-59	AT1G09155		Glyma10g29130		0.4474	-1
3	878	0	AT1G09160		Glyma10g29060		0.16	1.4794
3	878	1e-161	AT1G09190		Glyma10g28930		0.3333	2.3222
3	878	1e-168	AT1G09210		Glyma10g28890		0.1238	1.8265
3	878	1e-30	AT1G09250		Glyma10g28740		0.5245	1.9589
3	878	0	AT1G09280		Glyma10g28700		0.2963	-1
3	878	0	AT1G09300		Glyma10g28690		0.2065	1.9722
3	878	4e-19	AT1G09320		Glyma10g28670		-1	-1
3	878	2e-76	AT1G09330		Glyma10g28620		0.0815	-1
3	878	8e-130	AT1G09350		Glyma10g28610		0.1828	3.1282
3	878	2e-106	AT1G09380		Glyma10g28580		0.3799	2.9389
3	878	4e-149	AT1G09440		Glyma10g28490		-1	-1
3	878	4e-35	AT1G09460		Glyma10g28470		0.4302	1.3629
3	878	2e-105	AT1G09470		Glyma10g28460		0.2626	1.8533
3	878	2e-11	AT1G09520		Glyma10g28430		0.6145	2.6311
3	878	3e-91	AT1G09540	AtMYB61	Glyma10g28250	GmMYB214	0.3858	1.9469
4	756	3e-13	AT1G56210		Glyma10g29270		0.7896	1.9889
4	756	2e-26	AT1G56220		Glyma10g29190		0.3075	1.5156
4	756	0	AT1G56230		Glyma10g29140		0.3697	2.617
4	756	3e-58	AT1G56240		Glyma10g29130		0.4734	-1
4	756	7e-60	AT1G56280		Glyma10g29030		0.3028	1.8214
4	756	3e-173	AT1G56310		Glyma10g28980		0.3637	1.4701
4	756	2e-24	AT1G56320		Glyma10g28920		0.5189	4.3215
4	756	2e-84	AT1G56330		Glyma10g28910		0.0665	-1
4	756	7e-167	AT1G56340		Glyma10g28890		0.1348	1.412
4	756	3e-22	AT1G56345		Glyma10g28870		0.8652	2.3677
4	756	4e-62	AT1G56420		Glyma10g28860		0.1951	5.7944
4	756	2e-88	AT1G56423		Glyma10g28830		0.3159	1.6142
4	756	1e-127	AT1G56440		Glyma10g28800		0.3522	2.3796
4	756	0	AT1G56560		Glyma10g28640		0.1874	3.6787
4	756	9e-96	AT1G56590		Glyma10g28630		0.1201	2.032
4	756	9e-78	AT1G56700		Glyma10g28560		0.1677	2.3212
4	756	7e-178	AT1G56720		Glyma10g28490		-1	-1
4	756	1e-09	AT1G57540		Glyma10g28380		0.3036	-1
4	756	2e-12	AT1G57550		Glyma10g28300		0.288	1.2959
4	756	4e-72	AT1G57560	AtMYB50	Glyma10g28250	GmMYB214	0.3571	2.7115
5	595	5e-135	AT1G65780		Glyma11g32920		0.4835	2.3983
5	595	0	AT1G65880		Glyma11g33110		0.32	5.0498
5	595	6e-132	AT1G65910		Glyma11g33210		0.4744	-1
5	595	4e-175	AT1G65960		Glyma11g33280		0.1331	-1
5	595	2e-64	AT1G66130		Glyma11g33400		0.4674	2.7104
5	595	0	AT1G66150		Glyma11g33430		0.2842	4.9664
5	595	8e-89	AT1G66160		Glyma11g33450		0.5187	2.5104
5	595	4e-162	AT1G66180		Glyma11g33520		0.2278	2.2115
5	595	8e-08	AT1G66190		Glyma11g33530		0.8293	1.779
5	595	2e-77	AT1G66230	AtMYB20	Glyma11g33620	GmMYB116	0.239	2.9957
5	595	0	AT1G66250		Glyma11g33650		0.205	-1
5	595	1e-50	AT1G66260		Glyma11g33670		0.3433	1.1154
5	595	1e-59	AT1G66360		Glyma11g33760		0.2947	-1
5	595	1e-177	AT1G66460		Glyma11g33810		0.2032	4.0542
5	595	1e-38	AT1G66470		Glyma11g33840		0.623	1.886
5	595	1e-38	AT1G66480		Glyma11g33960		0.4318	-1
6	1711	6e-66	AT1G62520		Glyma11g03410		0.2691	-1
6	1711	7e-142	AT1G62540		Glyma11g03390		0.3394	-1
6	1711	0	AT1G62660		Glyma11g03360		0.3079	-1
6	1711	2e-98	AT1G62700		Glyma11g03340		0.3271	5.5369
6	1711	0	AT1G62740		Glyma11g03330		0.1531	-1
6	1711	2e-92	AT1G62780		Glyma11g03320		0.2171	2.0111
6	1711	1e-06	AT1G62790		Glyma11g03310		0.8239	1.779
6	1711	6e-69	AT1G62820		Glyma11g03280		0.1107	-1
6	1711	4e-42	AT1G62840		Glyma11g03240		0.4373	3.1253
6	1711	0	AT1G62870		Glyma11g03210		0.2304	1.9769
6	1711	0	AT1G62950		Glyma11g03080		0.2606	3.4255
6	1711	2e-153	AT1G62960		Glyma11g03070		0.3445	2.46
6	1711	2e-93	AT1G62980		Glyma11g03000		0.2578	-1
6	1711	4e-133	AT1G62990		Glyma11g02960		0.1165	3.9023
6	1711	0	AT1G63020		Glyma11g02920		0.4846	3.4498
6	1711	1e-109	AT1G63170		Glyma11g02830		0.2649	2.7671
6	1711	3e-168	AT1G63300		Glyma11g02730		0.3761	2.0163
6	1711	8e-35	AT1G63410		Glyma11g02720		0.4607	-1
6	1711	0	AT1G63430		Glyma11g02690		0.2553	1.6228
6	1711	1e-146	AT1G63450		Glyma11g02640		-1	-1
6	1711	2e-74	AT1G63460		Glyma11g02620		0.1599	2.2542
6	1711	5e-70	AT1G63470		Glyma11g02610		0.415	1.5424
6	1711	0	AT1G63490		Glyma11g02580		0.4126	1.9893
6	1711	7e-40	AT1G63520		Glyma11g02550		0.7757	2.0073
6	1711	0	AT1G63690		Glyma11g02540		0.1643	1.4806
6	1711	2e-33	AT1G63820		Glyma11g02490		0.5778	-1
6	1711	2e-76	AT1G63830		Glyma11g02480		0.279	3.4803
6	1711	6e-47	AT1G63840		Glyma11g02470		0.3494	2.8746
6	1711	3e-82	AT1G63910	AtMYB103	Glyma11g02400	GmMYB165	0.3086	-1
6	1711	2e-83	AT1G63970		Glyma11g02380		0.1898	-1
6	1711	3e-150	AT1G63990		Glyma11g02370		0.1784	2.9796
6	1711	0	AT1G64060		Glyma11g02310		0.1524	3.8702
6	1711	7e-18	AT1G64065		Glyma11g02290		0.6957	-1
6	1711	5e-40	AT1G64080		Glyma11g02280		0.4638	1.8103
6	1711	7e-171	AT1G64110		Glyma11g02270		0.1891	-1
6	1711	1e-43	AT1G64150		Glyma11g02240		0.2915	1.7863
6	1711	5e-92	AT1G64180		Glyma11g02210		0.4403	-1
6	1711	1e-51	AT1G64185		Glyma11g02200		0.169	1.687
6	1711	8e-130	AT1G64300		Glyma11g02120		-1	-1
6	1711	3e-12	AT1G64340		Glyma11g02080		0.5453	1.4222
6	1711	2e-133	AT1G64350		Glyma11g02070		0.2058	2.0754
6	1711	3e-46	AT1G64380		Glyma11g02050		0.4772	-1
6	1711	2e-06	AT1G64405		Glyma11g01980		0.6473	2.077
6	1711	5e-158	AT1G64440		Glyma11g01940		0.1416	1.5181
6	1711	5e-32	AT1G64450		Glyma11g01900		0.1882	1.67
7	493	3e-32	AT1G47960		Glyma17g04040		0.5237	-1
7	493	3e-92	AT1G47990		Glyma17g04150		0.3579	-1
7	493	4e-60	AT1G48000	AtMYB112	Glyma17g04170	GmMYB014	0.3656	1.9295
7	493	0	AT1G48030		Glyma17g04210		0.107	2.0486
7	493	3e-117	AT1G48040		Glyma17g04220		0.3172	1.6475
7	493	4e-105	AT1G48110		Glyma17g04270		0.4745	2.273
7	493	3e-157	AT1G48230		Glyma17g04450		0.1162	1.5064
7	493	4e-117	AT1G48240		Glyma17g04460		0.0998	2.3286
7	493	4e-160	AT1G48260		Glyma17g04540		0.2372	2.2947
7	493	3e-118	AT1G48280		Glyma17g04640		0.4249	1.9999
7	493	3e-21	AT1G48300		Glyma17g04650		0.6439	1.6023
7	493	0	AT1G48310		Glyma17g04660		-1	-1
7	493	4e-17	AT1G48330		Glyma17g04740		0.2176	-1
8	277	3e-70	AT1G74520		Glyma17g10730		0.169	1.1243
8	277	3e-88	AT1G74560		Glyma17g10770		0.1735	2.2375
8	277	0	AT1G74580		Glyma17g10790		0.2773	2.6282
8	277	1e-144	AT1G74640		Glyma17g10810		0.2204	1.8061
8	277	6e-70	AT1G74650	AtMYB31	Glyma17g10820	GmMYB153	0.3618	-1
8	277	7e-22	AT1G74660		Glyma17g10830		0.254	-1
8	277	2e-161	AT1G74680		Glyma17g10840		0.2707	2.3676
9	238	3e-95	AT1G14270		Glyma18g15030		0.3479	2.4127
9	238	2e-27	AT1G14280		Glyma18g15180		0.7479	2.363
9	238	4e-137	AT1G14330		Glyma18g15570		0.2715	-1
9	238	4e-92	AT1G14350	AtMYB124	Glyma18g16040	GmMYB091	0.2815	2.0629
9	238	6e-43	AT1G14360		Glyma18g16050		0.489	1.8151
9	238	3e-85	AT1G14400		Glyma18g16160		0.02	2.7774
9	238	5e-69	AT1G14410		Glyma18g16200		0.2838	4.8417
10	713	2e-61	AT1G65690		Glyma18g05450		0.3547	-1
10	713	2e-21	AT1G65720		Glyma18g05340		0.5237	-1
10	713	0	AT1G65780		Glyma18g05200		0.5139	1.8911
10	713	0	AT1G65840		Glyma18g05140		0.1945	1.9868
10	713	0	AT1G65880		Glyma18g05110		0.3093	-1
10	713	0	AT1G65920		Glyma18g05030		-1	-1
10	713	6e-99	AT1G66130		Glyma18g04830		0.4207	2.2658
10	713	3e-37	AT1G66140		Glyma18g04810		0.4302	-1
10	713	0	AT1G66150		Glyma18g04780		0.2526	-1
10	713	8e-87	AT1G66160		Glyma18g04770		0.5598	2.3319
10	713	2e-136	AT1G66180		Glyma18g04710		0.2398	1.8276
10	713	1e-11	AT1G66190		Glyma18g04700		-1	-1
10	713	2e-72	AT1G66230	AtMYB20	Glyma18g04580	GmMYB129	0.3135	4.8807
10	713	0	AT1G66250		Glyma18g04560		0.2012	-1
10	713	8e-50	AT1G66260		Glyma18g04530		0.3277	0.7481
10	713	5e-60	AT1G66360		Glyma18g04470		0.2945	-1
10	713	2e-174	AT1G66460		Glyma18g04440		0.2104	3.2501
10	713	4e-42	AT1G66470		Glyma18g04420		0.5194	2.8947
10	713	3e-39	AT1G66480		Glyma18g04370		0.4055	-1
11	648	1e-68	AT1G08830		Glyma19g42890		0.1113	1.3585
11	648	0	AT1G08860		Glyma19g42790		0.2561	1.8581
11	648	1e-99	AT1G08900		Glyma19g42740		0.4569	1.7299
11	648	8e-109	AT1G08940		Glyma19g42640		0.2519	-1
11	648	1e-142	AT1G08990		Glyma19g42380		0.4254	-1
11	648	0	AT1G09000		Glyma19g42340		0.3496	1.653
11	648	0	AT1G09020		Glyma19g42290		0.181	1.477
11	648	3e-110	AT1G09100		Glyma19g42110		0.0699	2.9706
11	648	1e-67	AT1G09155		Glyma19g41900		0.4855	2.9545
11	648	0	AT1G09160		Glyma19g41810		0.1545	1.7897
11	648	6e-103	AT1G09240		Glyma19g41630		0.3097	2.5537
11	648	2e-66	AT1G09330		Glyma19g41530		0.0878	1.3678
11	648	2e-79	AT1G09380		Glyma19g41480		0.4816	2.0575
11	648	2e-136	AT1G09390		Glyma19g41470		0.2953	1.9783
11	648	7e-167	AT1G09450		Glyma19g41380		0.3398	2.1985
11	648	2e-41	AT1G09530		Glyma19g41260		0.6456	1.9059
11	648	2e-78	AT1G09540	AtMYB61	Glyma19g41250	GmMYB094	0.3803	1.6599
11	648	0	AT1G09570		Glyma19g41210		0.1587	2.0292
12	676	4e-26	AT1G65710		Glyma02g40570		0.8536	-1
12	676	5e-176	AT1G65840		Glyma02g40700		0.2078	1.6488
12	676	5e-126	AT1G65910		Glyma02g40750		0.4776	-1
12	676	0	AT1G65930		Glyma02g40820		0.0771	1.4335
12	676	2e-135	AT1G65950		Glyma02g40830		0.4028	1.9505
12	676	6e-90	AT1G66080		Glyma02g40920		0.1387	-1
12	676	1e-42	AT1G66140		Glyma02g40960		0.4071	-1
12	676	0	AT1G66150		Glyma02g40980		0.2229	5.8848
12	676	0	AT1G66170		Glyma02g41020		-1	-1
12	676	4e-128	AT1G66180		Glyma02g41070		0.3441	-1
12	676	0	AT1G66200		Glyma02g41120		0.0837	1.5177
12	676	4e-77	AT1G66230	AtMYB20	Glyma02g41180	GmMYB098	0.2907	2.0519
12	676	0	AT1G66250		Glyma02g41190		0.1848	3.8883
12	676	1e-98	AT1G66330		Glyma02g41250		0.1775	1.392
12	676	1e-143	AT1G66430		Glyma02g41320		0.152	1.9401
12	676	4e-166	AT1G66460		Glyma02g41340		0.2437	2.5248
12	676	7e-40	AT1G66470		Glyma02g41370		0.6015	-1
12	676	4e-163	AT1G66510		Glyma02g41480		0.2008	1.5727
13	324	6e-77	AT1G14340		Glyma02g02260		0.2624	2.5565
13	324	9e-48	AT1G14345		Glyma02g02300		0.2827	1.8217
13	324	3e-129	AT1G14350	AtMYB124	Glyma02g02310	GmMYB051	0.2715	3.0643
13	324	5e-176	AT1G14360		Glyma02g02330		0.0764	1.6421
13	324	2e-36	AT1G14380		Glyma02g02370		0.648	1.447
13	324	1e-142	AT1G14390		Glyma02g02380		0.4116	2.0374
13	324	1e-57	AT1G14410		Glyma02g02390		0.4143	2.3101
13	324	2e-146	AT1G14420		Glyma02g02460		0.3784	-1
13	324	1e-168	AT1G14430		Glyma02g02610		0.3299	4.1421
14	968	3e-68	AT1G08830		Glyma03g40280		0.1251	1.3102
14	968	0	AT1G08860		Glyma03g40210		0.2505	1.9353
14	968	5e-103	AT1G08890		Glyma03g40100		0.5109	1.4727
14	968	4e-37	AT1G08940		Glyma03g40080		0.3033	3.3744
14	968	1e-143	AT1G08960		Glyma03g39920		0.2526	-1
14	968	0	AT1G09010		Glyma03g39810		0.2041	1.9616
14	968	0	AT1G09020		Glyma03g39690		0.1873	1.462
14	968	4e-104	AT1G09040		Glyma03g39680		0.5623	1.9326
14	968	8e-133	AT1G09130		Glyma03g39570		0.1611	2.5907
14	968	4e-69	AT1G09155		Glyma03g39330		0.4806	2.5557
14	968	0	AT1G09160		Glyma03g39260		0.1595	1.9238
14	968	0	AT1G09170		Glyma03g39240		0.3634	2.9355
14	968	3e-81	AT1G09180		Glyma03g39110		0.0848	-1
14	968	3e-104	AT1G09240		Glyma03g39050		0.2945	-1
14	968	4e-28	AT1G09250		Glyma03g39010		0.5863	2.0713
14	968	2e-25	AT1G09330		Glyma03g38940		-1	-1
14	968	0	AT1G09340		Glyma03g38930		0.1116	1.8248
14	968	6e-130	AT1G09350		Glyma03g38910		0.1864	-1
14	968	6e-77	AT1G09380		Glyma03g38900		0.456	1.8136
14	968	3e-129	AT1G09390		Glyma03g38890		0.2825	1.6551
14	968	0	AT1G09430		Glyma03g38810		0.0978	1.7486
14	968	1e-154	AT1G09440		Glyma03g38800		0.2069	3.5793
14	968	4e-58	AT1G09450		Glyma03g38780		0.4575	1.756
14	968	4e-29	AT1G09460		Glyma03g38770		0.762	3.3809
14	968	2e-40	AT1G09530		Glyma03g38670		-1	-1
14	968	1e-88	AT1G09540	AtMYB61	Glyma03g38660	GmMYB039	0.4189	2.5198
15	262	3e-28	AT1G74500		Glyma04g34080		0.1668	-1
15	262	1e-151	AT1G74510		Glyma04g34020		0.2906	2.3632
15	262	1e-66	AT1G74520		Glyma04g33880		0.173	1.4876
15	262	3e-54	AT1G74530		Glyma04g33800		0.1962	1.3253
15	262	5e-75	AT1G74650	AtMYB31	Glyma04g33720	GmMYB172	0.3794	2.4706
15	262	1e-29	AT1G74660		Glyma04g33640		0.1665	-1
15	262	3e-29	AT1G74670		Glyma04g33610		0.3111	-1
16	1732	2e-174	AT1G63180		Glyma05g38120		0.1256	2.0107
16	1732	2e-47	AT1G63220		Glyma05g38090		0.326	1.5277
16	1732	1e-99	AT1G63250		Glyma05g38030		0.5643	1.7094
16	1732	7e-72	AT1G63260		Glyma05g38020		0.2174	-1
16	1732	0	AT1G63300		Glyma05g37980		0.3776	2.3589
16	1732	2e-33	AT1G63410		Glyma05g37970		0.5765	2.911
16	1732	0	AT1G63430		Glyma05g37960		0.2389	1.635
16	1732	3e-65	AT1G63470		Glyma05g37880		0.444	1.5237
16	1732	0	AT1G63500		Glyma05g37870		0.1564	1.92
16	1732	5e-45	AT1G63520		Glyma05g37820		0.7072	1.4691
16	1732	0	AT1G63640		Glyma05g37800		0.3339	1.8831
16	1732	2e-134	AT1G63650		Glyma05g37770		0.435	-1
16	1732	0	AT1G63660		Glyma05g37760		0.1455	3.5082
16	1732	0	AT1G63680		Glyma05g37740		0.1737	3.1259
16	1732	7e-34	AT1G63720		Glyma05g37680		0.4416	1.6256
16	1732	0	AT1G63770		Glyma05g37670		0.166	1.4817
16	1732	1e-77	AT1G63800		Glyma05g37650		0.0899	0.9434
16	1732	4e-93	AT1G63830		Glyma05g37590		0.1608	1.4535
16	1732	6e-38	AT1G63840		Glyma05g37580		0.41	2.6208
16	1732	0	AT1G63850		Glyma05g37570		0.2086	2.4834
16	1732	5e-80	AT1G63910	AtMYB103	Glyma05g37460	GmMYB209	0.3532	-1
16	1732	1e-120	AT1G63930		Glyma05g37440		0.316	-1
16	1732	2e-162	AT1G63940		Glyma05g37430		0.1761	1.5997
16	1732	1e-09	AT1G63950		Glyma05g37420		0.6507	2.2286
16	1732	6e-82	AT1G63980		Glyma05g37400		0.3532	2.327
16	1732	3e-158	AT1G64040		Glyma05g37370		0.0988	1.4961
16	1732	1e-57	AT1G64050		Glyma05g37360		0.8323	1.7971
16	1732	7e-23	AT1G64080		Glyma05g37310		0.5463	2.7017
16	1732	9e-73	AT1G64090		Glyma05g37300		0.2319	2.2951
16	1732	0	AT1G64140		Glyma05g37240		0.2453	2.1133
16	1732	4e-13	AT1G64185		Glyma05g37220		-1	-1
16	1732	0	AT1G64190		Glyma05g37170		0.1065	2.4857
16	1732	2e-80	AT1G64200		Glyma05g37150		0.166	1.5574
16	1732	2e-153	AT1G64210		Glyma05g37130		0.353	2.2778
16	1732	2e-26	AT1G64320		Glyma05g37060		0.6825	4.0539
16	1732	2e-31	AT1G64330		Glyma05g37050		0.4543	-1
16	1732	4e-12	AT1G64340		Glyma05g36990		0.7084	1.4584
16	1732	2e-54	AT1G64355		Glyma05g36980		0.355	2.3211
16	1732	3e-71	AT1G64430		Glyma05g36860		0.4921	1.9362
16	1732	1e-152	AT1G64440		Glyma05g36850		0.167	1.9535
16	1732	1e-38	AT1G64450		Glyma05g36820		0.1913	2.0352
16	1732	1e-123	AT1G64460		Glyma05g36810		0.2281	-1
16	1732	1e-66	AT1G64500		Glyma05g36710		0.4216	1.7142
16	1732	2e-50	AT1G64510		Glyma05g36670		0.2533	2.094
16	1732	9e-139	AT1G64610		Glyma05g36560		0.456	1.947
17	385	1e-26	AT1G74500		Glyma06g20400		0.1819	5.1628
17	385	3e-152	AT1G74510		Glyma06g20460		0.2949	2.2877
17	385	2e-66	AT1G74520		Glyma06g20570		0.1775	1.5168
17	385	5e-90	AT1G74530		Glyma06g20600		0.2729	1.6683
17	385	6e-90	AT1G74560		Glyma06g20700		0.1563	-1
17	385	2e-41	AT1G74590		Glyma06g20720		0.4534	1.8505
17	385	5e-74	AT1G74650	AtMYB31	Glyma06g20800	GmMYB173	0.3813	2.1728
17	385	1e-29	AT1G74660		Glyma06g20810		0.1696	-1
17	385	1e-29	AT1G74670		Glyma06g20830		0.2934	-1
17	385	6e-157	AT1G74680		Glyma06g20840		0.2457	-1
18	1732	2e-175	AT1G63180		Glyma08g01480		0.128	2.2589
18	1732	2e-43	AT1G63220		Glyma08g01490		0.2725	1.3542
18	1732	0	AT1G63250		Glyma08g01540		0.2688	2.1462
18	1732	4e-85	AT1G63260		Glyma08g01550		0.2046	-1
18	1732	0	AT1G63300		Glyma08g01610		0.364	2.2511
18	1732	0	AT1G63430		Glyma08g01640		0.2306	1.5372
18	1732	0	AT1G63440		Glyma08g01680		0.1308	2.256
18	1732	1e-74	AT1G63460		Glyma08g01710		0.1713	1.9225
18	1732	0	AT1G63500		Glyma08g01730		0.1573	1.6988
18	1732	1e-44	AT1G63520		Glyma08g01780		0.7113	1.6259
18	1732	0	AT1G63640		Glyma08g01800		0.3161	1.9467
18	1732	5e-145	AT1G63650		Glyma08g01810		0.4087	-1
18	1732	0	AT1G63660		Glyma08g01820		0.1414	-1
18	1732	7e-08	AT1G63670		Glyma08g01840		0.6614	1.7869
18	1732	0	AT1G63680		Glyma08g01850		0.1786	2.3397
18	1732	0	AT1G63700		Glyma08g01880		0.315	1.7588
18	1732	3e-28	AT1G63720		Glyma08g01910		0.4403	2.1709
18	1732	0	AT1G63770		Glyma08g01920		0.1883	1.5876
18	1732	1e-76	AT1G63800		Glyma08g01940		0.0978	1.0533
18	1732	4e-31	AT1G63820		Glyma08g01980		0.6411	-1
18	1732	2e-94	AT1G63830		Glyma08g01990		0.1471	1.5437
18	1732	4e-37	AT1G63840		Glyma08g02000		0.4114	2.0778
18	1732	0	AT1G63850		Glyma08g02010		0.1824	2.5386
18	1732	1e-82	AT1G63910	AtMYB103	Glyma08g02080	GmMYB163	0.3442	-1
18	1732	4e-114	AT1G63930		Glyma08g02090		0.3081	3.3887
18	1732	0	AT1G63940		Glyma08g02100		0.1537	1.5325
18	1732	1e-82	AT1G63980		Glyma08g02140		0.3515	1.8061
18	1732	2e-158	AT1G64040		Glyma08g02180		0.0973	1.6425
18	1732	1e-51	AT1G64050		Glyma08g02190		0.6878	2.1154
18	1732	4e-73	AT1G64090		Glyma08g02250		0.2397	1.6497
18	1732	1e-173	AT1G64110		Glyma08g02260		0.1722	-1
18	1732	0	AT1G64140		Glyma08g02310		0.2461	2.2769
18	1732	5e-26	AT1G64185		Glyma08g02360		0.3476	1.9869
18	1732	1e-83	AT1G64200		Glyma08g02390		0.1646	1.5224
18	1732	2e-153	AT1G64210		Glyma08g02450		0.3539	2.6028
18	1732	8e-27	AT1G64320		Glyma08g02500		0.727	3.4519
18	1732	7e-33	AT1G64330		Glyma08g02510		0.488	-1
18	1732	2e-21	AT1G64355		Glyma08g02570		0.3461	-1
18	1732	0	AT1G64430		Glyma08g02680		0.2757	1.9429
18	1732	1e-151	AT1G64440		Glyma08g02690		0.1678	1.7389
18	1732	1e-38	AT1G64450		Glyma08g02720		0.1932	2.0165
18	1732	6e-123	AT1G64460		Glyma08g02730		0.2339	-1
18	1732	1e-49	AT1G64510		Glyma08g02870		0.253	3.9148
18	1732	3e-123	AT1G64590		Glyma08g02980		0.2057	1.4434
18	1732	8e-138	AT1G64610		Glyma08g02990		0.4585	2.0433
19	345	3e-92	AT1G14270		Glyma08g41230		0.3127	3.0837
19	345	3e-26	AT1G14280		Glyma08g41200		0.8491	2.1031
19	345	4e-125	AT1G14300		Glyma08g41190		0.2058	2.2224
19	345	1e-139	AT1G14330		Glyma08g41020		0.2632	-1
19	345	3e-95	AT1G14350	AtMYB124	Glyma08g40950	GmMYB067	0.2884	2.0777
19	345	1e-162	AT1G14390		Glyma08g40870		0.3718	2.1579
19	345	6e-85	AT1G14400		Glyma08g40860		0.0258	2.3077
19	345	3e-89	AT1G14410		Glyma08g40850		0.251	1.9413
19	345	5e-145	AT1G14420		Glyma08g40820		0.2862	-1
20	667	0	AT1G73370		Glyma09g29710		0.2546	1.7899
20	667	0	AT1G73400		Glyma09g29910		0.1968	1.9167
20	667	6e-58	AT1G73410	AtMYB54	Glyma09g29940	GmMYB068	0.3914	-1
20	667	0	AT1G73450		Glyma09g29970		0.2555	1.5396
20	667	2e-98	AT1G73500		Glyma09g30300		0.3132	-1
20	667	2e-43	AT1G73540		Glyma09g30390		0.3632	2.5097
20	667	6e-12	AT1G73550		Glyma09g30470		0.7356	-1
20	667	0	AT1G73600		Glyma09g30650		0.1849	2.5766
20	667	0	AT1G73670		Glyma09g30790		0.1685	2.0473
20	667	3e-178	AT1G73690		Glyma09g30960		0.147	1.6408
20	667	1e-125	AT1G73700		Glyma09g31020		0.3428	1.904
20	667	4e-104	AT1G73750		Glyma09g31160		0.511	1.4079
20	667	8e-64	AT1G73760		Glyma09g31170		0.4687	1.851
20	667	3e-20	AT1G73780		Glyma09g31260		0.4534	-1
20	667	1e-112	AT1G73805		Glyma09g31450		0.4161	2.1427
20	667	3e-45	AT1G73830		Glyma09g31580		0.5032	1.8449
20	667	8e-103	AT1G73850		Glyma09g31660		0.3897	-1
20	667	2e-06	AT1G73885		Glyma09g31720		0.993	2.3668
20	667	1e-178	AT1G73920		Glyma09g31950		0.2061	1.7716
21	307	4e-109	AT2G02710		Glyma01g04920		0.3412	2.796
21	307	8e-140	AT2G02720		Glyma01g04970		0.3651	-1
21	307	2e-63	AT2G02730		Glyma01g04980		0.4137	1.8635
21	307	8e-56	AT2G02740		Glyma01g05000		0.4404	3.6693
21	307	2e-86	AT2G02750		Glyma01g05070		0.4864	1.8239
21	307	2e-139	AT2G02780		Glyma01g05090		0.4458	3.0751
21	307	2e-49	AT2G02790		Glyma01g05100		0.6621	1.0872
21	307	2e-159	AT2G02810		Glyma01g05170		0.1133	-1
21	307	3e-125	AT2G02820	AtMYB88	Glyma01g05190	GmMYB138	0.2939	1.9082
22	1144	2e-28	AT2G22770		Glyma01g40620		0.689	3.9364
22	1144	7e-122	AT2G22780		Glyma01g40580		-1	-1
22	1144	9e-30	AT2G22790		Glyma01g40530		-1	-1
22	1144	2e-68	AT2G22800		Glyma01g40450		0.2671	-1
22	1144	3e-17	AT2G22850		Glyma01g40370		0.5724	2.6508
22	1144	7e-09	AT2G22860		Glyma01g40360		0.4669	3.404
22	1144	8e-08	AT2G22880		Glyma01g40320		0.6694	2.08
22	1144	9e-144	AT2G22900		Glyma01g40270		0.3253	-1
22	1144	0	AT2G22910		Glyma01g40230		0.2719	1.7946
22	1144	0	AT2G22950		Glyma01g40130		0.123	1.7751
22	1144	2e-146	AT2G23060		Glyma01g40050		0.261	2.4624
22	1144	7e-171	AT2G23080		Glyma01g39950		0.0517	2.7172
22	1144	3e-11	AT2G23090		Glyma01g39930		0.2317	-1
22	1144	2e-133	AT2G23093		Glyma01g39910		0.3238	1.4635
22	1144	5e-81	AT2G23096		Glyma01g39900		0.3174	-1
22	1144	0	AT2G23150		Glyma01g39790		0.1415	2.1895
22	1144	7e-65	AT2G23290	AtMYB70	Glyma01g39740	GmMYB032	0.4249	-1
22	1144	3e-68	AT2G23310		Glyma01g39640		0.2908	1.4803
22	1144	3e-123	AT2G23360		Glyma01g39510		0.5469	2.1611
22	1144	4e-121	AT2G23370		Glyma01g39500		0.2684	2.063
22	1144	0	AT2G23380		Glyma01g39490		0.2551	2.1856
22	1144	0	AT2G23420		Glyma01g39440		0.151	1.6172
22	1144	2e-44	AT2G23660		Glyma01g39060		0.5185	4.7774
22	1144	3e-22	AT2G23670		Glyma01g38940		0.3264	2.7825
22	1144	7e-122	AT2G23700		Glyma01g38680		0.3623	1.9487
22	1144	0	AT2G23740		Glyma01g38670		0.3674	1.7232
22	1144	3e-101	AT2G23760		Glyma01g38650		0.4167	2.1587
22	1144	8e-67	AT2G23770		Glyma01g38550		0.4894	-1
22	1144	6e-57	AT2G23780		Glyma01g38510		0.2876	-1
22	1144	6e-89	AT2G23790		Glyma01g38500		0.3778	-1
22	1144	1e-64	AT2G23800		Glyma01g38480		-1	-1
23	1182	4e-41	AT2G22760		Glyma11g04690		0.5658	-1
23	1182	6e-166	AT2G22780		Glyma11g04720		0.125	1.3444
23	1182	5e-30	AT2G22790		Glyma11g04780		0.5771	2.1522
23	1182	1e-11	AT2G22795		Glyma11g04790		-1	-1
23	1182	1e-70	AT2G22800		Glyma11g04840		0.2443	-1
23	1182	3e-21	AT2G22850		Glyma11g04920		0.7278	4.0323
23	1182	1e-07	AT2G22860		Glyma11g04930		0.5023	4.8267
23	1182	2e-08	AT2G22880		Glyma11g04970		0.6431	1.7728
23	1182	1e-147	AT2G22900		Glyma11g05020		0.3328	-1
23	1182	0	AT2G22910		Glyma11g05060		0.2478	1.6626
23	1182	0	AT2G22950		Glyma11g05190		0.1204	2.0324
23	1182	1e-151	AT2G23060		Glyma11g05240		0.2551	1.9768
23	1182	2e-160	AT2G23070		Glyma11g05340		0.0966	-1
23	1182	3e-131	AT2G23093		Glyma11g05370		0.3238	1.5361
23	1182	1e-80	AT2G23096		Glyma11g05380		0.3309	-1
23	1182	0	AT2G23150		Glyma11g05500		0.147	1.8087
23	1182	6e-145	AT2G23190		Glyma11g05530		0.411	-1
23	1182	9e-64	AT2G23290	AtMYB70	Glyma11g05550	GmMYB003	0.388	-1
23	1182	4e-55	AT2G23320		Glyma11g05650		0.4055	-1
23	1182	7e-120	AT2G23360		Glyma11g05740		0.4849	2.1079
23	1182	2e-122	AT2G23370		Glyma11g05750		0.2619	1.702
23	1182	0	AT2G23380		Glyma11g05760		0.2452	1.9269
23	1182	2e-139	AT2G23420		Glyma11g05820		0.1768	1.2654
23	1182	2e-44	AT2G23660		Glyma11g06210		0.4762	-1
23	1182	7e-25	AT2G23670		Glyma11g06470		0.3138	-1
23	1182	1e-115	AT2G23700		Glyma11g06610		0.2792	2.2584
23	1182	0	AT2G23740		Glyma11g06620		-1	-1
23	1182	8e-109	AT2G23760		Glyma11g06640		0.398	4.0401
23	1182	4e-64	AT2G23770		Glyma11g06750		0.5055	-1
23	1182	3e-56	AT2G23780		Glyma11g06780		0.2996	-1
23	1182	3e-89	AT2G23790		Glyma11g06800		0.3706	-1
23	1182	9e-114	AT2G23800		Glyma11g06820		0.3669	-1
24	845	7e-37	AT2G26950	AtMYB104	Glyma12g31950	GmMYB075	-1	-1
24	845	0	AT2G27200		Glyma12g31550		0.244	1.7207
24	845	0	AT2G27210		Glyma12g31540		0.0746	1.5822
24	845	9e-09	AT2G27228		Glyma12g31470		0.1734	2.9277
24	845	5e-134	AT2G27230		Glyma12g31460		0.433	2.0754
24	845	1e-76	AT2G27300		Glyma12g31210		0.4001	-1
24	845	6e-62	AT2G27310		Glyma12g31200		0.472	2.975
24	845	5e-11	AT2G27385		Glyma12g31140		0.5792	1.4983
24	845	2e-155	AT2G27450		Glyma12g31100		0.0885	2.1601
24	845	5e-59	AT2G27480		Glyma12g31070		0.3069	-1
24	845	1e-145	AT2G27500		Glyma12g31060		0.2657	1.8458
24	845	1e-98	AT2G27530		Glyma12g31040		0.0983	2.7764
24	845	0	AT2G27600		Glyma12g30910		0.0592	1.6987
24	845	8e-178	AT2G27680		Glyma12g30830		0.1706	1.8155
24	845	8e-18	AT2G27710		Glyma12g30800		0.1953	1.0754
24	845	1e-95	AT2G27770		Glyma12g30690		0.2765	1.7006
24	845	0	AT2G27810		Glyma12g30670		0.1662	1.64
24	845	2e-38	AT2G27830		Glyma12g30620		0.466	1.9653
24	845	2e-14	AT2G27840		Glyma12g30600		0.5788	1.381
24	845	0	AT2G27860		Glyma12g30490		0.0689	-1
24	845	4e-45	AT2G27920		Glyma12g30390		-1	-1
24	845	4e-67	AT2G27950		Glyma12g30330		0.7687	2.4155
24	845	7e-173	AT2G27980		Glyma12g30320		0.4486	2.4051
25	336	0	AT2G32290		Glyma12g32330		0.2371	-1
25	336	2e-32	AT2G32300		Glyma12g32270		0.5447	1.5118
25	336	3e-56	AT2G32350		Glyma12g32150		0.3393	-1
25	336	0	AT2G32400		Glyma12g32020		0.3462	2.5519
25	336	2e-170	AT2G32430		Glyma12g31980		0.1414	1.7145
25	336	6e-59	AT2G32460	AtMYB101	Glyma12g31950	GmMYB075	-1	-1
25	336	4e-84	AT2G32510		Glyma12g31890		-1	-1
25	336	2e-116	AT2G32520		Glyma12g31850		0.1221	1.3194
25	336	3e-121	AT2G32590		Glyma12g31760		0.3367	1.436
26	1913	2e-33	AT2G26950	AtMYB104	Glyma13g38520	GmMYB181	1.0067	-1
26	1913	0	AT2G27200		Glyma13g38840		0.2478	1.8275
26	1913	0	AT2G27210		Glyma13g38850		0.0718	1.4211
26	1913	2e-70	AT2G27220		Glyma13g38910		0.483	-1
26	1913	7e-08	AT2G27228		Glyma13g38920		-1	-1
26	1913	6e-72	AT2G27230		Glyma13g38930		0.506	-1
26	1913	2e-22	AT2G27260		Glyma13g38990		0.6223	-1
26	1913	7e-80	AT2G27300		Glyma13g39090		0.5006	-1
26	1913	7e-61	AT2G27310		Glyma13g39100		0.4603	2.14
26	1913	4e-34	AT2G27370		Glyma13g39130		0.4374	-1
26	1913	2e-26	AT2G27385		Glyma13g39170		0.4782	2.4106
26	1913	4e-155	AT2G27450		Glyma13g39210		0.0914	1.9814
26	1913	5e-59	AT2G27480		Glyma13g39240		0.3254	3.4566
26	1913	1e-150	AT2G27500		Glyma13g39260		0.2752	2.5522
26	1913	6e-99	AT2G27530		Glyma13g39270		0.0957	2.5338
26	1913	4e-154	AT2G27600		Glyma13g39410		0.2783	2.5546
26	1913	0	AT2G27610		Glyma13g39420		0.3301	1.715
26	1913	0	AT2G27680		Glyma13g39470		0.1743	1.7273
26	1913	4e-17	AT2G27710		Glyma13g39490		0.1957	1.2357
26	1913	3e-81	AT2G27950		Glyma13g39560		0.6565	1.8192
26	1913	3e-169	AT2G28110		Glyma13g39700		0.2607	1.8224
26	1913	1e-166	AT2G28310		Glyma13g39990		0.1593	1.6843
26	1913	6e-138	AT2G28315		Glyma13g40000		0.1568	2.2183
26	1913	0	AT2G28320		Glyma13g40010		0.1798	1.6711
26	1913	1e-30	AT2G28340		Glyma13g40020		0.8584	2.3194
26	1913	0	AT2G28350		Glyma13g40030		0.3037	-1
26	1913	0	AT2G28360		Glyma13g40050		0.2114	1.9383
26	1913	1e-111	AT2G28380		Glyma13g40070		0.3699	-1
26	1913	0	AT2G28390		Glyma13g40080		0.2842	1.642
26	1913	1e-25	AT2G28400		Glyma13g40090		0.4488	1.5248
26	1913	2e-18	AT2G28410		Glyma13g40110		0.4732	1.1607
26	1913	0	AT2G28470		Glyma13g40200		0.1806	1.5668
26	1913	7e-123	AT2G28490		Glyma13g40360		0.3986	-1
26	1913	2e-54	AT2G28500		Glyma13g40370		-1	-1
26	1913	0	AT2G28520		Glyma13g40430		0.1211	1.6633
26	1913	5e-134	AT2G28540		Glyma13g40460		0.5487	1.6256
26	1913	3e-83	AT2G28550		Glyma13g40470		0.371	-1
26	1913	8e-153	AT2G28590		Glyma13g40530		0.2794	2.7899
26	1913	0	AT2G28620		Glyma13g40580		0.212	1.9581
26	1913	0	AT2G28630		Glyma13g40670		0.2399	2.441
26	1913	3e-09	AT2G28725		Glyma13g40910		0.4737	1.2052
26	1913	2e-17	AT2G28755		Glyma13g40960		0.1829	0.9174
26	1913	4e-157	AT2G28780		Glyma13g40970		0.4208	-1
26	1913	1e-29	AT2G28810		Glyma13g41030		0.5984	2.3412
26	1913	5e-173	AT2G28840		Glyma13g41040		0.205	1.5352
26	1913	9e-45	AT2G28900		Glyma13g41110		0.2625	1.582
26	1913	7e-106	AT2G29050		Glyma13g41170		0.1945	2.4292
26	1913	5e-156	AT2G29060		Glyma13g41220		0.4834	2.2365
26	1913	1e-84	AT2G29070		Glyma13g41280		0.3305	1.6948
26	1913	2e-12	AT2G29125		Glyma13g41300		0.6066	1.7276
26	1913	2e-63	AT2G29510		Glyma13g41440		0.6718	2.7949
26	1913	6e-32	AT2G29530		Glyma13g41450		0.1801	1.768
27	1539	5e-163	AT2G39670		Glyma14g07450		0.1969	1.8359
27	1539	4e-119	AT2G39690		Glyma14g07390		0.3934	-1
27	1539	3e-20	AT2G39705		Glyma14g07320		0.2757	-1
27	1539	7e-145	AT2G39710		Glyma14g07310		0.267	2.292
27	1539	0	AT2G39730		Glyma14g07270		0.1421	1.0551
27	1539	0	AT2G39750		Glyma14g07190		0.1796	1.7693
27	1539	0	AT2G39770		Glyma14g07150		0.0718	-1
27	1539	5e-33	AT2G39790		Glyma14g07130		0.578	1.4867
27	1539	0	AT2G39800		Glyma14g07120		0.1555	1.9505
27	1539	1e-96	AT2G39805		Glyma14g07110		0.2433	2.4027
27	1539	1e-171	AT2G39840		Glyma14g07080		0.0644	-1
27	1539	3e-64	AT2G39880	AtMYB25	Glyma14g06870	GmMYB081	0.5057	2.195
27	1539	0	AT2G39890		Glyma14g06850		0.1633	-1
27	1539	7e-85	AT2G39900		Glyma14g06800		0.1371	1.778
27	1539	1e-36	AT2G39920		Glyma14g06790		0.5412	3.3014
27	1539	3e-124	AT2G39940		Glyma14g06740		0.3088	2.8381
27	1539	1e-88	AT2G39950		Glyma14g06730		0.4897	1.9094
27	1539	7e-83	AT2G39960		Glyma14g06720		0.142	1.5683
27	1539	0	AT2G39980		Glyma14g06710		0.2475	2.4909
27	1539	6e-112	AT2G39990		Glyma14g06690		0.1752	1.6939
27	1539	2e-124	AT2G40000		Glyma14g06640		0.3777	3.8861
27	1539	7e-141	AT2G40010		Glyma14g06630		0.1123	1.793
27	1539	5e-58	AT2G40070		Glyma14g06550		0.3196	1.7587
27	1539	3e-59	AT2G40095		Glyma14g06510		0.2955	-1
27	1539	2e-157	AT2G40120		Glyma14g06420		0.2463	-1
27	1539	1e-155	AT2G40150		Glyma14g06370		0.2208	2.4153
27	1539	1e-39	AT2G40200		Glyma14g06330		0.5613	1.6314
27	1539	2e-32	AT2G40220		Glyma14g06290		0.5598	1.5573
27	1539	3e-143	AT2G40230		Glyma14g06280		0.3156	1.9025
27	1539	0	AT2G40280		Glyma14g06200		0.2605	1.7737
27	1539	5e-89	AT2G40300		Glyma14g06160		0.1938	3.8991
27	1539	2e-50	AT2G40330		Glyma14g06100		0.2409	1.4681
27	1539	5e-30	AT2G40340		Glyma14g06080		0.5144	2.0405
27	1539	0	AT2G40370		Glyma14g06070		0.143	2.3307
27	1539	7e-171	AT2G40390		Glyma14g06000		0.3024	2.8512
27	1539	2e-14	AT2G40410		Glyma14g05940		0.8355	1.2989
27	1539	7e-111	AT2G40420		Glyma14g05890		0.3302	3.1367
27	1539	4e-48	AT2G40435		Glyma14g05870		0.2956	1.4955
27	1539	3e-06	AT2G40475		Glyma14g05830		0.7896	2.592
27	1539	3e-67	AT2G40480		Glyma14g05820		0.5239	2.9285
28	2309	5e-155	AT2G35860		Glyma19g38910		0.1771	-1
28	2309	1e-36	AT2G35880		Glyma19g38900		0.7792	-1
28	2309	6e-13	AT2G35900		Glyma19g38880		0.6228	2.1619
28	2309	5e-118	AT2G35940		Glyma19g38690		0.3657	2.7464
28	2309	1e-59	AT2G35960		Glyma19g38600		0.3841	1.7603
28	2309	7e-57	AT2G35980		Glyma19g38570		0.3932	2.206
28	2309	4e-88	AT2G35990		Glyma19g38540		0.1772	1.9746
28	2309	4e-18	AT2G36026		Glyma19g38480		-1	-1
28	2309	8e-19	AT2G36050		Glyma19g38470		0.5393	1.9407
28	2309	3e-72	AT2G36060		Glyma19g38450		0.0445	3.0481
28	2309	8e-46	AT2G36080		Glyma19g38340		0.3769	3.5154
28	2309	1e-51	AT2G36090		Glyma19g38290		0.4375	1.2479
28	2309	1e-73	AT2G36130		Glyma19g38260		0.107	2.434
28	2309	8e-71	AT2G36170		Glyma19g38170		0.0283	1.3776
28	2309	0	AT2G36190		Glyma19g38160		0.2815	3.3106
28	2309	0	AT2G36200		Glyma19g38150		0.1988	2.2839
28	2309	6e-26	AT2G36210		Glyma19g38140		0.3664	-1
28	2309	2e-26	AT2G36220		Glyma19g38060		0.492	3.2357
28	2309	0	AT2G36250		Glyma19g37940		0.1846	1.9668
28	2309	1e-45	AT2G36260		Glyma19g37930		0.1819	-1
28	2309	1e-83	AT2G36270		Glyma19g37910		0.3351	2.2307
28	2309	2e-71	AT2G36300		Glyma19g37880		0.1638	-1
28	2309	2e-150	AT2G36310		Glyma19g37830		0.1667	2.2266
28	2309	0	AT2G36350		Glyma19g37770		0.3691	2.3817
28	2309	0	AT2G36380		Glyma19g37760		0.1869	1.8888
28	2309	0	AT2G36390		Glyma19g37750		0.1952	1.7611
28	2309	1e-42	AT2G36400		Glyma19g37740		0.3245	1.9998
28	2309	8e-19	AT2G36420		Glyma19g37680		0.4789	-1
28	2309	2e-38	AT2G36450		Glyma19g37670		0.3517	1.7926
28	2309	3e-62	AT2G36470		Glyma19g37630		0.413	2.119
28	2309	1e-73	AT2G36480		Glyma19g37610		0.6612	1.4562
28	2309	9e-24	AT2G36485		Glyma19g37590		0.3742	-1
28	2309	0	AT2G36530		Glyma19g37520		0.0884	1.136
28	2309	7e-55	AT2G36540		Glyma19g37470		0.4363	-1
28	2309	0	AT2G36570		Glyma19g37430		0.2799	2.0891
28	2309	0	AT2G36580		Glyma19g37420		0.0716	1.5634
28	2309	3e-25	AT2G36610		Glyma19g37380		0.4291	-1
28	2309	1e-59	AT2G36620		Glyma19g37370		0.1052	2.0922
28	2309	3e-155	AT2G36630		Glyma19g37360		0.1671	1.8559
28	2309	3e-36	AT2G36650		Glyma19g37300		0.6131	2.3492
28	2309	1e-165	AT2G36660		Glyma19g37270		0.3515	1.8494
28	2309	7e-154	AT2G36670		Glyma19g37260		0.3205	1.5883
28	2309	1e-64	AT2G36680		Glyma19g37230		0.2378	1.5703
28	2309	4e-134	AT2G36690		Glyma19g37210		0.2788	-1
28	2309	7e-110	AT2G36700		Glyma19g37180		0.3267	2.8467
28	2309	3e-159	AT2G36750		Glyma19g37100		0.3707	2.2317
28	2309	2e-22	AT2G36810		Glyma19g37080		0.3143	3.8431
28	2309	1e-114	AT2G36830		Glyma19g37000		0.1025	1.0281
28	2309	3e-36	AT2G36835		Glyma19g36960		0.372	-1
28	2309	1e-153	AT2G36840		Glyma19g36910		0.2274	2.276
28	2309	9e-137	AT2G36870		Glyma19g36870		0.1199	3.4224
28	2309	3e-60	AT2G36890	AtMYB38	Glyma19g36830	GmMYB018	0.4701	1.9069
28	2309	0	AT2G36910		Glyma19g36820		0.0589	-1
28	2309	3e-38	AT2G36950		Glyma19g36800		0.4367	-1
28	2309	1e-15	AT2G36985		Glyma19g36720		0.1624	3.3821
28	2309	7e-127	AT2G36990		Glyma19g36710		0.3685	1.6291
28	2309	6e-101	AT2G37020		Glyma19g36680		0.2578	2.1795
28	2309	1e-29	AT2G37030		Glyma19g36660		0.3242	-1
28	2309	3e-98	AT2G37035		Glyma19g36650		0.3261	1.551
28	2309	0	AT2G37040		Glyma19g36620		0.1283	-1
29	349	4e-07	AT2G31150		Glyma19g34810		1.2926	2.0781
29	349	9e-64	AT2G31180	AtMYB14	Glyma19g34740	GmMYB132	0.4834	2.5891
29	349	2e-177	AT2G31190		Glyma19g34730		0.1897	1.5579
29	349	6e-68	AT2G31200		Glyma19g34720		0.1414	1.6449
29	349	4e-32	AT2G31230		Glyma19g34690		0.4534	1.8314
29	349	0	AT2G31260		Glyma19g34630		0.2661	1.8563
29	349	8e-86	AT2G31280		Glyma19g34620		0.5199	1.6808
29	349	4e-38	AT2G31310		Glyma19g34600		0.4061	1.7098
29	349	0	AT2G31320		Glyma19g34580		0.2069	1.2197
30	1151	3e-153	AT2G39670		Glyma02g41500		0.2085	1.7878
30	799	0	AT2G47240		Glyma02g01370		0.2269	-1
30	799	0	AT2G47250		Glyma02g01390		0.069	1.8594
30	799	1e-40	AT2G47260		Glyma02g01420		0.4122	1.6472
30	799	2e-40	AT2G47360		Glyma02g01520		0.4653	-1
30	799	1e-105	AT2G47370		Glyma02g01560		0.3255	2.1477
30	799	6e-21	AT2G47380		Glyma02g01570		0.1005	1.9625
30	799	6e-23	AT2G47400		Glyma02g01580		0.3736	-1
30	799	0	AT2G47410		Glyma02g01620		0.3638	1.8269
30	799	3e-12	AT2G47440		Glyma02g01670		0.2892	-1
30	799	5e-64	AT2G47460	AtMYB12	Glyma02g01740	GmMYB200	0.4937	2.482
30	799	2e-153	AT2G47470		Glyma02g01750		0.1534	1.8386
30	799	3e-08	AT2G47480		Glyma02g01800		0.386	2.5362
30	799	6e-21	AT2G47485		Glyma02g01870		0.487	2.3663
30	799	0	AT2G47500		Glyma02g01900		0.2216	2.0459
30	799	0	AT2G47510		Glyma02g01920		0.0698	2.1964
30	799	3e-24	AT2G47520		Glyma02g01960		0.3244	3.4106
30	799	2e-18	AT2G47530		Glyma02g01970		0.6171	2.4931
30	799	0	AT2G47550		Glyma02g02020		0.293	-1
30	799	1e-22	AT2G47560		Glyma02g02040		0.6704	1.4161
30	799	4e-149	AT2G47590		Glyma02g02110		0.2049	2.2852
30	799	1e-33	AT2G47600		Glyma02g02120		0.3864	1.5715
30	799	4e-120	AT2G47630		Glyma02g02160		0.3108	2.2884
31	1575	0	AT2G46920		Glyma03g38460		0.2273	1.7802
31	1575	2e-167	AT2G46930		Glyma03g38430		0.2308	2.6208
31	1575	2e-31	AT2G46940		Glyma03g38420		0.4533	-1
31	1575	2e-30	AT2G46990		Glyma03g38370		0.4727	1.9183
31	1575	0	AT2G47000		Glyma03g38300		0.2007	2.4355
31	1575	1e-165	AT2G47020		Glyma03g38240		0.1258	1.6454
31	1575	3e-174	AT2G47090		Glyma03g38180		0.4145	1.7224
31	1575	1e-156	AT2G47180		Glyma03g38080		0.157	3.4462
31	1575	5e-62	AT2G47190	AtMYB2	Glyma03g38040	GmMYB099	0.4231	2.749
31	1575	3e-165	AT2G47210		Glyma03g38020		0.1941	1.1821
31	1575	0	AT2G47240		Glyma03g38000		0.2466	-1
31	1575	0	AT2G47250		Glyma03g37980		0.0659	1.6658
31	1575	7e-64	AT2G47310		Glyma03g37950		0.6798	2.1684
31	1575	0	AT2G47330		Glyma03g37920		0.1416	1.5234
31	1575	3e-72	AT2G47350		Glyma03g37890		0.5103	2.1454
31	1575	1e-28	AT2G47360		Glyma03g37860		0.5164	1.8123
31	1575	3e-20	AT2G47380		Glyma03g37820		0.0925	2.5993
31	1575	0	AT2G47390		Glyma03g37810		0.1599	1.3373
31	1575	2e-26	AT2G47400		Glyma03g37800		0.3616	-1
31	1575	0	AT2G47430		Glyma03g37760		0.564	3.0355
31	1575	3e-117	AT2G47440		Glyma03g37700		0.2264	2.4575
31	1575	1e-07	AT2G47480		Glyma03g37620		0.3474	-1
31	1575	9e-21	AT2G47485		Glyma03g37570		0.4771	-1
31	1575	8e-124	AT2G47490		Glyma03g37510		0.1574	1.3889
31	1575	0	AT2G47500		Glyma03g37500		0.2338	1.9094
31	1575	0	AT2G47550		Glyma03g37410		0.3198	-1
31	1575	3e-22	AT2G47560		Glyma03g37360		0.4966	1.8266
31	1575	6e-57	AT2G47570		Glyma03g37340		0.1535	1.5256
31	1575	1e-139	AT2G47630		Glyma03g37290		0.2455	-1
31	1575	0	AT2G47650		Glyma03g37280		0.1593	2.0739
31	1575	1e-31	AT2G47670		Glyma03g37260		0.5186	-1
31	1575	6e-39	AT2G47690		Glyma03g37250		0.0649	1.9274
31	1575	2e-134	AT2G47760		Glyma03g37130		0.2415	2.0155
31	1575	9e-103	AT2G47820		Glyma03g37000		0.6933	1.8056
31	1575	0	AT2G47860		Glyma03g36890		0.2767	-1
31	1575	4e-40	AT2G47870		Glyma03g36850		0.1543	-1
31	1575	7e-41	AT2G47880		Glyma03g36840		0.1901	2.4039
31	1575	1e-61	AT2G47890		Glyma03g36810		0.491	2.0916
31	1575	9e-28	AT2G47920		Glyma03g36740		0.4859	-1
31	1575	0	AT2G47970		Glyma03g36600		0.1809	1.4993
31	1575	0	AT2G47980		Glyma03g36570		0.2816	2.051
32	1156	1e-99	AT2G37630	AtMYB91	Glyma07g15850	GmMYB240	0.2147	3.1015
32	1156	0	AT2G37650		Glyma07g15950		0.3936	2.9824
32	1156	7e-123	AT2G37660		Glyma07g15960		0.2425	2.6535
32	1156	2e-08	AT2G37678		Glyma07g16070		0.9229	1.6937
32	1156	0	AT2G37710		Glyma07g16260		0.3192	-1
32	1156	4e-22	AT2G37740		Glyma07g16300		0.9019	2.3057
32	1156	4e-97	AT2G37860		Glyma07g16640		0.3014	1.375
32	1156	5e-47	AT2G37880		Glyma07g16680		0.3703	3.3805
32	1156	7e-92	AT2G37890		Glyma07g16730		0.3049	1.3861
32	1156	0	AT2G37900		Glyma07g16740		0.2382	1.9135
32	1156	1e-49	AT2G37930		Glyma07g17100		0.7115	2.7454
32	1156	3e-130	AT2G37940		Glyma07g17110		0.1583	1.4413
32	1156	6e-35	AT2G37950		Glyma07g17130		0.4007	-1
32	1156	6e-55	AT2G37960		Glyma07g17190		0.4567	1.9662
32	1156	1e-158	AT2G38000		Glyma07g17240		0.2332	1.6079
32	1156	1e-30	AT2G38040		Glyma07g17400		0.3634	-1
32	1156	3e-86	AT2G38050		Glyma07g17410		0.3138	1.7076
32	1156	0	AT2G38060		Glyma07g17440		0.2562	-1
32	1156	3e-38	AT2G38070		Glyma07g17490		0.52	3.2406
32	1156	4e-85	AT2G38090		Glyma07g17660		0.278	-1
32	1156	0	AT2G38110		Glyma07g17720		0.1637	-1
32	1156	0	AT2G38120		Glyma07g17810		0.1113	2.7284
32	1156	1e-107	AT2G38150		Glyma07g17880		0.3311	2.4571
32	1156	2e-15	AT2G38160		Glyma07g18030		0.5939	1.6863
32	1156	1e-134	AT2G38170		Glyma07g18150		0.25	3.5479
32	1156	4e-74	AT2G38180		Glyma07g18210		0.3436	2.996
32	1156	4e-82	AT2G38185		Glyma07g18240		0.5122	1.9213
32	1156	1e-42	AT2G38250		Glyma07g18320		0.3186	-1
32	1156	0	AT2G38290		Glyma07g18670		0.1709	3.0555
32	1156	7e-48	AT2G38300		Glyma07g18870		0.5831	1.399
32	1156	2e-62	AT2G38310		Glyma07g19120		0.2031	1.3724
32	1156	1e-154	AT2G38320		Glyma07g19140		0.2608	-1
33	997	0	AT3G49670		Glyma01g40590		0.1709	2.4986
33	997	8e-90	AT3G49750		Glyma01g40390		0.2686	2.0384
33	997	8e-20	AT3G49760		Glyma01g40370		0.5472	2.851
33	997	1e-49	AT3G49790		Glyma01g40350		0.4919	2.4688
33	997	9e-72	AT3G49800		Glyma01g40330		0.3892	-1
33	997	3e-172	AT3G49810		Glyma01g40310		0.1888	2.4716
33	997	7e-71	AT3G49840		Glyma01g40240		0.4617	2.2062
33	997	2e-55	AT3G49850		Glyma01g40220		0.4134	1.1584
33	997	2e-75	AT3G49860		Glyma01g40210		0.1709	1.7703
33	997	0	AT3G49880		Glyma01g40190		0.2049	-1
33	997	3e-52	AT3G49900		Glyma01g40160		0.5559	2.7141
33	997	6e-56	AT3G49910		Glyma01g40150		0.1063	-1
33	997	5e-68	AT3G49920		Glyma01g40140		0.2535	-1
33	997	5e-63	AT3G49940		Glyma01g40010		0.3711	4.0192
33	997	1e-150	AT3G49970		Glyma01g39970		0.2858	-1
33	997	4e-175	AT3G50000		Glyma01g39950		0.0345	1.7929
33	997	0	AT3G50050		Glyma01g39800		0.3408	1.5528
33	997	2e-58	AT3G50060	AtMYB77	Glyma01g39740	GmMYB032	0.4396	-1
33	997	3e-69	AT3G50070		Glyma01g39690		0.4294	-1
33	997	1e-147	AT3G50080		Glyma01g39660		0.3839	2.6485
33	997	1e-172	AT3G50110		Glyma01g39650		0.3237	1.9988
33	997	1e-172	AT3G50120		Glyma01g39630		0.216	-1
33	997	5e-121	AT3G50220		Glyma01g39590		0.2105	1.784
33	997	1e-33	AT3G50330		Glyma01g39360		-1	-1
33	997	2e-134	AT3G50340		Glyma01g39290		0.1839	-1
33	997	8e-28	AT3G50510		Glyma01g39060		0.6671	-1
33	997	1e-180	AT3G50780		Glyma01g38660		0.2542	1.9801
34	410	1e-19	AT3G09050		Glyma01g27380		0.4915	-1
34	410	2e-53	AT3G09070		Glyma01g27360		0.3807	3.0882
34	410	2e-32	AT3G09085		Glyma01g27280		0.2303	-1
34	410	0	AT3G09090		Glyma01g27250		0.2024	1.5436
34	410	1e-165	AT3G09100		Glyma01g27240		0.2147	1.4516
34	410	1e-45	AT3G09120		Glyma01g27040		0.6521	2.1138
34	410	3e-35	AT3G09190		Glyma01g26940		0.5955	1.1871
34	410	9e-84	AT3G09210		Glyma01g26930		0.385	2.3702
34	410	0	AT3G09220		Glyma01g26750		0.3159	3.499
34	410	6e-85	AT3G09230	AtMYB1	Glyma01g26650	GmMYB049	0.3808	-1
34	410	3e-70	AT3G09250		Glyma01g26600		0.3969	2.4026
35	1173	2e-67	AT3G52380		Glyma10g10220		0.3087	1.582
35	1173	3e-103	AT3G52400		Glyma10g10200		0.2789	2.4597
35	1173	4e-38	AT3G52440		Glyma10g10140		0.6311	-1
35	1173	5e-64	AT3G52470		Glyma10g09760		0.3454	2.2751
35	1173	0	AT3G52490		Glyma10g09580		0.3345	3.421
35	1173	4e-124	AT3G52500		Glyma10g09490		0.4632	2.9104
35	1173	7e-28	AT3G52525		Glyma10g09350		0.4553	2.6659
35	1173	3e-14	AT3G52540		Glyma10g09320		0.8487	2.8486
35	1173	3e-75	AT3G52560		Glyma10g09280		0.0302	1.3582
35	1173	0	AT3G52600		Glyma10g08670		0.2804	-1
35	1173	2e-131	AT3G52610		Glyma10g08640		0.378	2.0593
35	1173	1e-24	AT3G52710		Glyma10g08540		0.5215	-1
35	1173	4e-65	AT3G52720		Glyma10g08510		0.518	2.1885
35	1173	2e-27	AT3G52740		Glyma10g08420		0.5337	-1
35	1173	4e-89	AT3G52750		Glyma10g08380		0.3343	1.6207
35	1173	2e-07	AT3G52770		Glyma10g08310		0.1987	2.1719
35	1173	1e-28	AT3G52790		Glyma10g08240		0.3688	-1
35	1173	4e-152	AT3G52870		Glyma10g07860		0.2293	1.7988
35	1173	0	AT3G52890		Glyma10g07810		0.1408	-1
35	1173	2e-46	AT3G52910		Glyma10g07790		0.5302	1.9169
35	1173	3e-179	AT3G52930		Glyma10g07710		0.1194	2.6038
35	1173	5e-12	AT3G52940		Glyma10g07570		0.2088	1.3473
35	1173	0	AT3G52990		Glyma10g07480		0.0684	1.5124
35	1173	4e-131	AT3G53000		Glyma10g07450		0.1546	-1
35	1173	0	AT3G53030		Glyma10g07430		0.2193	1.9747
35	1173	8e-41	AT3G53040		Glyma10g07410		0.5819	-1
35	1173	8e-42	AT3G53120		Glyma10g07250		0.3277	-1
35	1173	0	AT3G53130		Glyma10g07210		0.1346	2.1446
35	1173	7e-165	AT3G53150		Glyma10g07160		0.278	2.5769
35	1173	1e-153	AT3G53160		Glyma10g07090		0.3392	2.1867
35	1173	2e-124	AT3G53180		Glyma10g06810		0.2832	1.6151
35	1173	3e-41	AT3G53200	AtMYB27	Glyma10g06680	GmMYB146	0.5035	2.0416
35	1173	0	AT3G53260		Glyma10g06600		0.1483	-1
36	266	1e-60	AT3G48890		Glyma10g38150		0.3196	2.3607
36	266	5e-50	AT3G48920	AtMYB45	Glyma10g38110	GmMYB148	0.5675	-1
36	266	2e-49	AT3G48940		Glyma10g38080		0.2609	4.4315
36	266	5e-57	AT3G49000		Glyma10g37930		0.4022	2.1303
36	266	0	AT3G49050		Glyma10g37820		0.1707	1.4712
36	266	6e-46	AT3G49055		Glyma10g37810		0.5675	2.9136
36	266	2e-142	AT3G49060		Glyma10g37790		0.333	2.5776
37	303	7e-89	AT3G46060		Glyma11g15120		0.0227	2.5916
37	303	5e-20	AT3G46070		Glyma11g15140		0.4727	4.5674
37	303	1e-78	AT3G46110		Glyma11g15150		0.3612	1.3849
37	303	1e-55	AT3G46130	AtMYB48	Glyma11g15180	GmMYB074	0.4197	2.7672
37	303	7e-39	AT3G46180		Glyma11g15250		0.112	1.1172
37	303	1e-53	AT3G46200		Glyma11g15450		0.3685	1.6711
37	303	0	AT3G46220		Glyma11g15470		0.2464	1.5591
37	303	0	AT3G46290		Glyma11g15490		0.2469	-1
38	1188	1e-49	AT3G28140		Glyma13g04420		0.2271	-1
38	1188	5e-122	AT3G28150		Glyma13g04430		0.3767	-1
38	1188	0	AT3G28180		Glyma13g04480		0.1476	-1
38	1188	3e-55	AT3G28210		Glyma13g04630		0.3337	-1
38	1188	2e-123	AT3G28340		Glyma13g04780		0.2865	2.0352
38	1188	2e-12	AT3G28420		Glyma13g04860		0.5665	1.7172
38	1188	0	AT3G28450		Glyma13g04890		0.2824	1.7093
38	1188	1e-103	AT3G28460		Glyma13g04900		0.2474	1.7219
38	1188	4e-78	AT3G28470	AtMYB35	Glyma13g04920	GmMYB119	0.4624	-1
38	1188	2e-124	AT3G28480		Glyma13g04940		0.2412	1.4342
38	1188	0	AT3G28720		Glyma13g05180		0.3483	-1
38	1188	2e-130	AT3G28760		Glyma13g05250		0.2237	2.0242
38	1188	8e-34	AT3G28857		Glyma13g05280		0.1675	1.343
38	1188	1e-82	AT3G28910	AtMYB30	Glyma13g05370	GmMYB004	0.3396	1.6668
38	1188	1e-19	AT3G28917		Glyma13g05380		0.1566	-1
38	1188	6e-51	AT3G28920		Glyma13g05420		0.3202	3.6867
38	1188	9e-08	AT3G28925		Glyma13g05430		0.7421	-1
38	1188	1e-21	AT3G29075		Glyma13g05630		0.4844	2.072
38	1188	5e-146	AT3G29090		Glyma13g05650		0.174	-1
38	1188	1e-68	AT3G29100		Glyma13g05680		0.2344	-1
38	1188	0	AT3G29160		Glyma13g05700		0.1266	1.8814
38	1188	1e-141	AT3G29185		Glyma13g05750		0.2661	1.3775
38	1188	8e-102	AT3G29200		Glyma13g05830		0.2755	4.0486
38	1188	8e-82	AT3G29270		Glyma13g05870		0.2396	2.2743
38	1188	7e-66	AT3G29280		Glyma13g05910		0.1837	1.6468
38	1188	0	AT3G29320		Glyma13g06040		0.157	1.8717
38	1188	0	AT3G29360		Glyma13g06050		0.0652	1.9316
38	1188	2e-07	AT3G29370		Glyma13g06130		0.589	-1
38	1188	8e-13	AT3G29636		Glyma13g06230		0.6784	-1
38	1188	5e-48	AT3G29760		Glyma13g06310		0.4626	2.998
38	1188	3e-178	AT3G30180		Glyma13g06700		0.1755	3.1488
38	1188	2e-150	AT3G30390		Glyma13g06930		0.3042	1.6646
38	1188	4e-151	AT3G30775		Glyma13g07110		0.4015	-1
39	708	9e-22	AT3G52710		Glyma13g22200		0.5103	3.5769
39	708	3e-25	AT3G52730		Glyma13g22090		0.1357	1.0297
39	708	2e-26	AT3G52740		Glyma13g22080		0.5514	-1
39	708	4e-173	AT3G52750		Glyma13g22070		0.1928	1.6557
39	708	7e-08	AT3G52770		Glyma13g22000		0.3101	1.4038
39	708	2e-28	AT3G52790		Glyma13g21940		0.3613	-1
39	708	2e-152	AT3G52870		Glyma13g21690		0.3076	2.0614
39	708	0	AT3G52890		Glyma13g21660		0.2989	-1
39	708	0	AT3G52930		Glyma13g21540		0.1174	2.5857
39	708	7e-152	AT3G52940		Glyma13g21450		0.1298	1.5724
39	708	0	AT3G52990		Glyma13g21360		0.0695	1.4592
39	708	1e-130	AT3G53000		Glyma13g21340		0.1543	-1
39	708	3e-150	AT3G53030		Glyma13g21320		0.2566	2.5114
39	708	3e-16	AT3G53040		Glyma13g21280		0.484	3.0197
39	708	6e-42	AT3G53120		Glyma13g21160		0.256	-1
39	708	0	AT3G53130		Glyma13g21110		0.1386	2.2219
39	708	1e-31	AT3G53180		Glyma13g20990		0.4351	2.4359
39	708	2e-179	AT3G53190		Glyma13g20890		0.2325	2.0888
39	708	2e-40	AT3G53200	AtMYB27	Glyma13g20880	GmMYB120	0.3632	2.0175
40	1138	1e-31	AT3G55460		Glyma14g07440		0.2474	2.9175
40	1138	8e-37	AT3G55470		Glyma14g07410		0.4521	1.5531
40	1138	0	AT3G55480		Glyma14g07380		0.3059	1.4796
40	1138	2e-12	AT3G55515		Glyma14g07320		0.5086	-1
40	1138	2e-179	AT3G55590		Glyma14g07150		0.0992	-1
40	1138	3e-56	AT3G55605		Glyma14g07130		0.4178	1.8214
40	1138	0	AT3G55610		Glyma14g07120		0.1492	1.3539
40	1138	3e-115	AT3G55630		Glyma14g07100		0.2929	1.604
40	1138	3e-130	AT3G55640		Glyma14g07050		0.2007	1.5135
40	1138	1e-120	AT3G55720		Glyma14g06890		0.3546	2.6423
40	1138	2e-80	AT3G55730	AtMYB109	Glyma14g06870	GmMYB081	0.4444	-1
40	1138	0	AT3G55740		Glyma14g06850		0.1747	3.6996
40	1138	9e-83	AT3G55770		Glyma14g06800		0.1222	2.0214
40	1138	4e-30	AT3G55820		Glyma14g06700		0.5745	-1
40	1138	6e-124	AT3G55830		Glyma14g06670		0.2249	1.3925
40	1138	3e-118	AT3G55840		Glyma14g06640		0.3968	2.7172
40	1138	2e-42	AT3G55890		Glyma14g06540		0.1959	1.1679
40	1138	0	AT3G55940		Glyma14g06450		0.1994	1.9908
40	1138	0	AT3G55950		Glyma14g06440		0.307	2.663
40	1138	4e-106	AT3G55960		Glyma14g06430		0.2148	1.689
40	1138	8e-139	AT3G55970		Glyma14g06400		0.2617	-1
40	1138	2e-180	AT3G55990		Glyma14g06370		0.2308	-1
40	1138	4e-132	AT3G56080		Glyma14g06200		0.2802	2.759
40	1138	5e-72	AT3G56090		Glyma14g06160		0.2033	1.699
40	1138	3e-21	AT3G56170		Glyma14g05930		0.8171	1.5894
40	1138	8e-113	AT3G56190		Glyma14g05920		0.1358	1.3761
40	1138	1e-117	AT3G56200		Glyma14g05890		0.3357	1.9823
40	1138	6e-42	AT3G56220		Glyma14g05870		0.3251	1.1375
40	1138	2e-06	AT3G56250		Glyma14g05860		0.8077	-1
40	1138	7e-38	AT3G56270		Glyma14g05820		0.7235	2.4772
41	229	4e-67	AT3G49690	AtMYB84	Glyma14g10340	GmMYB219	0.4991	2.597
41	229	9e-100	AT3G49720		Glyma14g10310		0.2359	2.2494
41	229	6e-15	AT3G49760		Glyma14g10020		0.759	2.6782
41	229	1e-47	AT3G49940		Glyma14g09750		0.2723	2.5267
41	229	8e-51	AT3G50060	AtMYB77	Glyma14g09540	GmMYB019	0.3991	-1
41	229	4e-143	AT3G50080		Glyma14g09460		0.4222	2.7327
41	229	0	AT3G50240		Glyma14g09390		0.2446	1.7771
42	501	6e-135	AT3G06480		Glyma15g14470		0.5116	2.0258
42	501	1e-65	AT3G06490	AtMYB108	Glyma15g14620	GmMYB028	0.4956	-1
42	501	2e-21	AT3G06580		Glyma15g14800		0.1668	1.4402
42	501	5e-36	AT3G06590		Glyma15g14890		0.4687	2.0299
42	501	6e-39	AT3G06610		Glyma15g14970		0.1419	0.9704
42	501	0	AT3G06650		Glyma15g15010		0.076	1.587
42	501	0	AT3G66658		Glyma15g15070		0.1275	1.3574
42	501	5e-18	AT3G36659		Glyma15g15090		0.8167	-1
42	501	0	AT3G06670		Glyma15g15270		0.2316	1.999
42	501	1e-11	AT3G06680		Glyma15g15320		0.2497	-1
42	501	2e-45	AT3G06760		Glyma15g15560		0.3151	1.7348
42	501	3e-110	AT3G06770		Glyma15g15690		0.2326	1.6956
42	501	2e-39	AT3G06778		Glyma15g15710		-1	-1
42	501	2e-92	AT3G06910		Glyma15g15890		0.5102	2.47
43	696	0	AT3G12690		Glyma15g42110		0.2728	-1
43	696	1e-90	AT3G12700		Glyma15g41970		0.496	-1
43	696	6e-102	AT3G12710		Glyma15g41940		0.2674	2.3014
43	696	1e-69	AT3G12720	AtMYB67	Glyma15g41810	GmMYB085	0.447	2.5806
43	696	7e-48	AT3G12730		Glyma15g41740		0.3685	2.4147
43	696	5e-84	AT3G12750		Glyma15g41620		0.2933	-1
43	696	6e-113	AT3G12760		Glyma15g41570		0.151	1.8813
43	696	0	AT3G12780		Glyma15g41540		0.1071	1.7503
43	696	3e-42	AT3G12830		Glyma15g41130		0.2836	2.1168
43	696	1e-23	AT3G12890		Glyma15g41030		0.6731	-1
43	696	1e-62	AT3G12910		Glyma15g40950		0.4509	-1
43	696	0	AT3G12915		Glyma15g40840		0.2091	1.6456
43	696	1e-54	AT3G12920		Glyma15g40810		0.4384	1.8978
43	696	2e-75	AT3G12930		Glyma15g40740		0.3419	2.3955
43	696	4e-161	AT3G12940		Glyma15g40720		0.1931	-1
43	696	0	AT3G12950		Glyma15g40700		0.1874	-1
43	696	1e-12	AT3G12960		Glyma15g40600		-1	-1
43	696	2e-32	AT3G12970		Glyma15g40570		0.5207	2.5869
43	696	6e-80	AT3G12977		Glyma15g40510		0.2881	2.7612
44	1994	1e-155	AT3G26618		Glyma16g04890		0.0594	-1
44	1994	3e-113	AT3G26630		Glyma16g04920		0.4118	-1
44	1994	2e-178	AT3G26640		Glyma16g04930		0.0857	-1
44	1994	0	AT3G26650		Glyma16g04940		0.0806	1.1262
44	1994	3e-160	AT3G26680		Glyma16g05020		0.3319	1.758
44	1994	2e-60	AT3G26690		Glyma16g05080		0.2959	1.8687
44	1994	4e-147	AT3G26700		Glyma16g05150		0.2006	1.9794
44	1994	0	AT3G26720		Glyma16g05240		0.2535	1.7165
44	1994	8e-136	AT3G26730		Glyma16g05310		0.4038	1.8394
44	1994	2e-23	AT3G26740		Glyma16g05350		0.4775	1.7602
44	1994	2e-79	AT3G26744		Glyma16g05390		0.4524	1.7897
44	1994	1e-88	AT3G26760		Glyma16g05400		0.294	-1
44	1994	0	AT3G26782		Glyma16g05430		0.2478	2.9092
44	1994	3e-65	AT3G26790		Glyma16g05480		0.3465	2.7108
44	1994	0	AT3G26810		Glyma16g05500		0.1603	2.2019
44	1994	1e-86	AT3G26890		Glyma16g05600		0.5064	2.2211
44	1994	2e-85	AT3G26910		Glyma16g05610		0.4932	-1
44	1994	0	AT3G26935		Glyma16g05670		0.1266	1.7709
44	1994	0	AT3G26950		Glyma16g05700		0.2607	2.4638
44	1994	6e-45	AT3G26980		Glyma16g05740		0.1939	-1
44	1994	0	AT3G27000		Glyma16g05780		0.0573	1.4634
44	1994	2e-56	AT3G27010		Glyma16g05840		0.3511	2.5597
44	1994	0	AT3G27020		Glyma16g05850		0.1269	2.8092
44	1994	4e-27	AT3G27027		Glyma16g05940		0.1081	-1
44	1994	2e-24	AT3G27030		Glyma16g05950		0.2221	0.8838
44	1994	1e-13	AT3G27050		Glyma16g06060		0.3072	2.0199
44	1994	3e-160	AT3G27060		Glyma16g06070		0.1127	2.0216
44	1994	6e-128	AT3G27090		Glyma16g06100		0.1409	2.0428
44	1994	6e-41	AT3G27100		Glyma16g06110		0.1991	1.1721
44	1994	8e-142	AT3G27110		Glyma16g06130		0.1893	3.1874
44	1994	8e-106	AT3G27150		Glyma16g06160		0.4721	-1
44	1994	0	AT3G27170		Glyma16g06190		0.1594	3.0313
44	1994	5e-159	AT3G27180		Glyma16g06200		0.2416	1.6869
44	1994	5e-22	AT3G27200		Glyma16g06240		0.4537	-1
44	1994	4e-15	AT3G27210		Glyma16g06310		0.6406	1.8156
44	1994	1e-151	AT3G27220		Glyma16g06690		0.2693	4.0417
44	1994	2e-126	AT3G27240		Glyma16g06700		0.0877	1.2086
44	1994	3e-130	AT3G27260		Glyma16g06710		0.3187	2.0346
44	1994	1e-48	AT3G27270		Glyma16g06730		0.4214	1.2425
44	1994	0	AT3G27320		Glyma16g06780		0.1644	-1
44	1994	0	AT3G27325		Glyma16g06860		0.2888	1.5989
44	1994	5e-21	AT3G27350		Glyma16g06930		0.8064	1.5749
44	1994	9e-127	AT3G27380		Glyma16g07150		0.1545	-1
44	1994	8e-121	AT3G27390		Glyma16g07170		0.3306	1.9301
44	1994	3e-19	AT3G27420		Glyma16g07330		0.5266	-1
44	1994	3e-88	AT3G27460		Glyma16g07460		0.1734	1.6409
44	1994	2e-87	AT3G27570		Glyma16g07600		0.3696	1.6101
44	1994	7e-44	AT3G27650		Glyma16g07770		0.1902	-1
44	1994	1e-22	AT3G27660		Glyma16g07800		0.5098	3.7233
44	1994	0	AT3G27730		Glyma16g07850		-1	-1
44	1994	2e-75	AT3G27770		Glyma16g07890		0.4427	1.5855
44	1994	8e-69	AT3G27810	AtMYB21	Glyma16g07960	GmMYB125	0.2641	2.756
44	1994	1e-42	AT3G27860		Glyma16g07980		0.7971	1.671
45	959	0	AT3G01510		Glyma16g08030		0.2103	1.6312
45	959	6e-58	AT3G01530	AtMYB57	Glyma16g07960	GmMYB125	0.3398	2.5173
45	959	6e-24	AT3G01570		Glyma16g07800		0.4029	-1
45	959	4e-72	AT3G01600		Glyma16g07500		0.497	2.3514
45	959	2e-85	AT3G01660		Glyma16g07340		0.2975	-1
45	959	7e-92	AT3G01670		Glyma16g07300		0.6069	3.448
45	959	1e-22	AT3G01710		Glyma16g06930		0.7987	1.7713
45	959	0	AT3G01720		Glyma16g06920		0.2014	-1
45	959	1e-169	AT3G01750		Glyma16g06770		0.4199	-1
45	959	4e-151	AT3G01760		Glyma16g06740		0.2836	1.7235
45	959	1e-100	AT3G01770		Glyma16g06720		0.4474	2.163
45	959	0	AT3G01780		Glyma16g06580		0.1125	2.5821
45	959	5e-165	AT3G01810		Glyma16g06420		0.3804	1.7267
45	959	8e-67	AT3G01820		Glyma16g06410		0.4131	1.2275
45	959	3e-18	AT3G01830		Glyma16g06390		0.3904	-1
45	959	7e-101	AT3G01840		Glyma16g06380		-1	-1
45	959	3e-105	AT3G01850		Glyma16g06360		0.1266	1.4894
45	959	1e-20	AT3G01860		Glyma16g06310		0.8044	1.6614
45	959	1e-147	AT3G01900		Glyma16g06140		0.3441	2.8797
45	959	1e-100	AT3G01920		Glyma16g06090		0.3176	2.9322
45	959	7e-160	AT3G01930		Glyma16g06020		0.2233	-1
45	959	6e-11	AT3G01940		Glyma16g05940		0.1664	-1
45	959	2e-40	AT3G01970		Glyma16g05880		0.2633	-1
45	959	5e-162	AT3G01990		Glyma16g05830		0.18	-1
45	959	3e-38	AT3G02000		Glyma16g05730		0.2634	0.7718
45	959	0	AT3G02020		Glyma16g05380		0.2617	1.7059
45	959	0	AT3G02130		Glyma16g05170		0.5138	3.7141
46	478	4e-61	AT3G47490		Glyma17g10930		0.3315	2.8641
46	478	9e-93	AT3G47500		Glyma17g10920		0.3908	3.7966
46	478	2e-162	AT3G47520		Glyma17g10880		0.185	1.3294
46	478	8e-81	AT3G47600	AtMYB94	Glyma17g10820	GmMYB153	0.3671	2.5813
46	478	9e-118	AT3G47610		Glyma17g10780		0.2881	3.372
46	478	4e-43	AT3G47620		Glyma17g10760		0.4448	-1
46	478	5e-45	AT3G47640		Glyma17g10740		0.4412	4.0283
46	478	1e-104	AT3G47690		Glyma17g10720		0.1954	1.5429
46	478	0	AT3G47740		Glyma17g10670		0.297	2.6408
46	478	2e-144	AT3G47960		Glyma17g10440		0.3728	-1
46	478	2e-35	AT3G48070		Glyma17g10190		0.3667	3.2223
46	478	8e-37	AT3G48120		Glyma17g10150		0.3748	2.6884
46	478	7e-09	AT3G48180		Glyma17g10110		0.4274	-1
47	1324	1e-140	AT3G28510		Glyma18g48910		0.3661	2.8963
47	1324	6e-126	AT3G28520		Glyma18g48920		0.3489	2.1567
47	1324	3e-168	AT3G28690		Glyma18g49060		0.1519	1.801
47	1324	0	AT3G28710		Glyma18g49110		0.0367	1.9026
47	1324	1e-75	AT3G28850		Glyma18g49300		0.3834	5.1116
47	1324	7e-32	AT3G28857		Glyma18g49320		0.2138	1.3457
47	1324	1e-45	AT3G28900		Glyma18g49340		0.0904	1.9082
47	1324	7e-84	AT3G28910	AtMYB30	Glyma18g49360	GmMYB007	0.3604	1.6533
47	1324	2e-46	AT3G28920		Glyma18g49390		0.3239	-1
47	1324	1e-129	AT3G28960		Glyma18g49420		0.3442	3.8365
47	1324	6e-73	AT3G28970		Glyma18g49490		0.3392	2.0227
47	1324	4e-33	AT3G29000		Glyma18g49540		0.4804	-1
47	1324	9e-29	AT3G29010		Glyma18g49550		0.3464	-1
47	1324	3e-81	AT3G29030		Glyma18g49570		0.2011	-1
47	1324	0	AT3G29060		Glyma18g49680		0.3416	-1
47	1324	1e-146	AT3G29090		Glyma18g49740		0.131	-1
47	1324	0	AT3G29160		Glyma18g49770		0.1177	1.536
47	1324	0	AT3G29230		Glyma18g49840		0.2809	2.4211
47	1324	2e-93	AT3G29240		Glyma18g49850		0.289	1.8982
47	1324	2e-78	AT3G29270		Glyma18g49900		0.2493	1.7005
47	1324	3e-30	AT3G29310		Glyma18g49980		0.8276	1.2701
47	1324	2e-13	AT3G29330		Glyma18g49990		0.7295	2.1734
47	1324	0	AT3G29360		Glyma18g50000		0.0686	2.7523
47	1324	4e-126	AT3G29390		Glyma18g50140		0.3623	1.3352
47	1324	2e-169	AT3G29400		Glyma18g50160		0.3843	2.3921
47	1324	2e-34	AT3G29575		Glyma18g50240		0.309	3.4355
47	1324	2e-76	AT3G29670		Glyma18g50340		0.6201	-1
47	1324	5e-28	AT3G29760		Glyma18g50410		1.0047	1.6765
47	1324	7e-118	AT3G29770		Glyma18g50420		0.2056	-1
47	1324	0	AT3G30180		Glyma18g50790		0.206	-1
47	1324	4e-45	AT3G30210	121	Glyma18g50890		-1	-1
47	1324	0	AT3G30300		Glyma18g51090		0.1982	2.3372
47	1324	9e-129	AT3G30380		Glyma18g51140		0.1876	2.2342
47	1324	5e-06	AT3G30725		Glyma18g51280		0.77	2.3304
47	1324	7e-152	AT3G30775		Glyma18g51400		0.352	-1
47	1324	0	AT3G30841		Glyma18g51440		0.1507	2.0621
48	1659	4e-127	AT3G27640		Glyma19g00350		0.3652	1.8156
48	1659	1e-46	AT3G27650		Glyma19g00390		0.1867	-1
48	1659	1e-23	AT3G27660		Glyma19g00400		0.5872	2.0723
48	1659	0	AT3G27670		Glyma19g00410		0.432	1.813
48	1659	2e-179	AT3G27700		Glyma19g00510		0.4685	1.7675
48	1659	5e-67	AT3G27810	AtMYB21	Glyma19g00930	GmMYB130	0.276	1.9756
48	1659	5e-53	AT3G27860		Glyma19g00940		0.7921	1.5563
48	1659	0	AT3G27870		Glyma19g01010		0.1696	2.1764
48	1659	5e-14	AT3G27880		Glyma19g01030		0.5596	-1
48	1659	8e-180	AT3G27925		Glyma19g01060		0.159	1.9064
48	1659	4e-152	AT3G27930		Glyma19g01070		0.2497	1.8452
48	1659	2e-104	AT3G27950		Glyma19g01090		0.3786	1.9491
48	1659	0	AT3G27960		Glyma19g01100		0.2413	-1
48	1659	4e-53	AT3G28140		Glyma19g01490		0.2106	-1
48	1659	1e-95	AT3G28150		Glyma19g01510		0.3628	-1
48	1659	0	AT3G28180		Glyma19g01560		0.1498	-1
48	1659	1e-58	AT3G28210		Glyma19g01640		0.2547	-1
48	1659	4e-12	AT3G28420		Glyma19g02010		0.5187	2.0987
48	1659	1e-108	AT3G28450		Glyma19g02050		0.3509	1.6152
48	1659	2e-87	AT3G28460		Glyma19g02060		0.1569	1.3835
48	1659	8e-78	AT3G28470	AtMYB35	Glyma19g02090	GmMYB131	0.4706	2.1722
48	1659	2e-122	AT3G28480		Glyma19g02110		0.2553	1.5136
48	1659	5e-128	AT3G28520		Glyma19g02180		0.3401	-1
48	1659	1e-39	AT3G28560		Glyma19g02190		0.4609	-1
48	1659	1e-80	AT3G28630		Glyma19g02230		-1	-1
48	1659	0	AT3G28720		Glyma19g02400		0.3228	-1
48	1659	1e-143	AT3G28760		Glyma19g02460		0.3198	1.892
48	1659	3e-81	AT3G28850		Glyma19g02500		0.4206	-1
48	1659	8e-34	AT3G28857		Glyma19g02510		0.1749	1.3304
48	1659	9e-81	AT3G28910	AtMYB30	Glyma19g02600	GmMYB046	0.386	1.4196
48	1659	9e-20	AT3G28917		Glyma19g02610		0.1528	-1
48	1659	2e-07	AT3G28925		Glyma19g02680		0.8177	-1
48	1659	5e-90	AT3G29030		Glyma19g02810		0.2069	2.7997
48	1659	4e-22	AT3G29075		Glyma19g03040		0.6015	2.581
48	1659	2e-115	AT3G29090		Glyma19g03050		0.2473	2.8329
48	1659	7e-75	AT3G29100		Glyma19g03090		0.2313	-1
48	1659	1e-141	AT3G29185		Glyma19g03250		0.2633	1.3506
48	1659	4e-103	AT3G29200		Glyma19g03290		0.2656	2.9615
48	1659	6e-81	AT3G29270		Glyma19g03380		0.2446	2.6216
48	1659	2e-64	AT3G29280		Glyma19g03430		0.194	1.631
48	1659	0	AT3G29320		Glyma19g03490		0.1569	1.7227
48	1659	0	AT3G29360		Glyma19g03500		0.071	2.6917
48	1659	2e-07	AT3G29370		Glyma19g03570		0.4722	-1
48	1659	3e-12	AT3G29636		Glyma19g03730		0.7866	1.7093
48	1659	2e-47	AT3G29760		Glyma19g03910		-1	-1
48	1659	0	AT3G30180		Glyma19g04250		0.2046	2.2153
49	1407	0	AT3G62010		Glyma19g41110		0.1362	1.5995
49	1407	2e-81	AT3G62030		Glyma19g41050		0.2718	1.9776
49	1407	8e-87	AT3G62040		Glyma19g41040		0.1779	1.6766
49	1407	1e-37	AT3G62070		Glyma19g41020		0.4234	-1
49	1407	2e-73	AT3G62080		Glyma19g40990		0.3852	1.5993
49	1407	4e-28	AT3G62100		Glyma19g40970		0.5046	-1
49	1407	1e-178	AT3G62110		Glyma19g40940		0.2367	3.0601
49	1407	0	AT3G62120		Glyma19g40930		0.1218	1.8742
49	1407	3e-57	AT3G62140		Glyma19g40910		0.2982	-1
49	1407	2e-133	AT3G62160		Glyma19g40900		0.3285	-1
49	1407	1e-99	AT3G62240		Glyma19g40790		0.4329	1.9072
49	1407	0	AT3G62270		Glyma19g40720		0.1198	1.8354
49	1407	0	AT3G62310		Glyma19g40600		0.0649	1.906
49	1407	1e-107	AT3G62330		Glyma19g40580		0.297	1.3533
49	1407	6e-41	AT3G62340		Glyma19g40560		0.4873	2.837
49	1407	0	AT3G62360		Glyma19g40520		0.2454	1.2779
49	1407	3e-34	AT3G62410		Glyma19g40400		0.3697	2.8175
49	1407	2e-37	AT3G62420		Glyma19g40390		0.3969	-1
49	1407	7e-41	AT3G62550		Glyma19g40330		0.32	1.6461
49	1407	4e-165	AT3G62570		Glyma19g40290		0.2999	2.4785
49	1407	8e-116	AT3G62590		Glyma19g40270		0.4168	3.6655
49	1407	7e-141	AT3G62600		Glyma19g40260		0.142	3.0138
49	1407	4e-58	AT3G62610	AtMYB11	Glyma19g40250	GmMYB0176	0.5788	2.5004
49	1407	2e-12	AT3G62640		Glyma19g40230		0.3556	4.36
49	1407	4e-19	AT3G62650		Glyma19g40190		0.4487	-1
49	1407	2e-23	AT3G62690		Glyma19g39960		0.523	3.3146
49	1407	0	AT3G62700		Glyma19g39810		0.2302	-1
49	1407	2e-134	AT3G62770		Glyma19g39660		0.2492	2.1457
49	1407	4e-81	AT3G62900		Glyma19g39590		0.5827	1.6069
49	1407	6e-171	AT3G62910		Glyma19g39550		0.1868	2.0537
49	1407	7e-23	AT3G62920		Glyma19g39530		0.2786	1.0833
49	1407	5e-36	AT3G62930		Glyma19g39510		0.2451	1.4253
49	1407	4e-98	AT3G62940		Glyma19g39500		0.1994	-1
49	1407	4e-43	AT3G62950		Glyma19g39490		0.1466	-1
49	1407	5e-40	AT3G62960		Glyma19g39480		0.2003	-1
49	1407	0	AT3G62980		Glyma19g39420		0.1404	2.651
49	1407	1e-172	AT3G63000		Glyma19g39260		0.1857	1.6144
50	265	5e-117	AT3G48880		Glyma20g29670		0.2571	2.4252
50	265	5e-50	AT3G48920	AtMYB45	Glyma20g29710	GmMYB025	0.6123	-1
50	265	5e-49	AT3G48940		Glyma20g29740		0.2555	-1
50	265	0	AT3G48990		Glyma20g29850		0.1609	2.5318
50	265	3e-34	AT3G49000		Glyma20g29870		0.437	1.3533
50	265	5e-44	AT3G49055		Glyma20g30020		0.5444	2.5806
50	265	5e-143	AT3G49060		Glyma20g30050		0.3401	3.5511
51	1323	0	AT3G62010		Glyma03g38510		0.1371	1.6025
51	1323	5e-92	AT3G62040		Glyma03g38440		0.1789	1.8047
51	1323	9e-166	AT3G62060		Glyma03g38430		0.2283	-1
51	1323	8e-36	AT3G62070		Glyma03g38420		0.4543	2.9306
51	1323	2e-49	AT3G62080		Glyma03g38400		0.4257	2.2611
51	1323	3e-28	AT3G62100		Glyma03g38370		0.4836	-1
51	1323	4e-176	AT3G62110		Glyma03g38350		0.2516	2.9485
51	1323	0	AT3G62120		Glyma03g38340		0.1232	1.8212
51	1323	2e-57	AT3G62140		Glyma03g38310		0.3094	2.7448
51	1323	0	AT3G62150		Glyma03g38300		0.2024	2.8992
51	1323	4e-47	AT3G62160		Glyma03g38290		-1	-1
51	1323	9e-35	AT3G62190		Glyma03g38220		0.2582	2.1004
51	1323	0	AT3G62240		Glyma03g38180		0.3614	1.8992
51	1323	0	AT3G62310		Glyma03g37980		0.0594	2.003
51	1323	1e-106	AT3G62330		Glyma03g37960		0.2987	1.4898
51	1323	0	AT3G62360		Glyma03g37930		0.2798	1.3072
51	1323	2e-161	AT3G62390		Glyma03g37830		0.2908	1.9995
51	1323	2e-35	AT3G62410		Glyma03g37800		0.3718	2.3139
51	1323	6e-172	AT3G62570		Glyma03g37700		0.3036	2.3342
51	1323	4e-116	AT3G62590		Glyma03g37660		-1	-1
51	1323	3e-140	AT3G62600		Glyma03g37650		0.1435	2.4996
51	1323	2e-57	AT3G62610	AtMYB11	Glyma03g37640	GmMYB190	0.4989	2.4131
51	1323	1e-11	AT3G62640		Glyma03g37620		0.3577	1.4749
51	1323	2e-18	AT3G62650		Glyma03g37570		0.4847	-1
51	1323	1e-24	AT3G62690		Glyma03g37360		0.5059	2.056
51	1323	6e-39	AT3G62790		Glyma03g37250		0.0764	1.4725
51	1323	7e-81	AT3G62900		Glyma03g36950		0.6785	1.8262
51	1323	4e-172	AT3G62910		Glyma03g36900		0.1829	2.4099
51	1323	4e-36	AT3G62930		Glyma03g36870		0.2451	1.4253
51	1323	1e-89	AT3G62940		Glyma03g36860		0.1867	-1
51	1323	4e-43	AT3G62950		Glyma03g36850		0.1466	-1
51	1323	5e-39	AT3G62960		Glyma03g36840		0.2114	-1
51	1323	2e-99	AT3G62970		Glyma03g36820		0.2199	-1
51	1323	0	AT3G62980		Glyma03g36770		0.1384	2.4164
51	1323	2e-172	AT3G63000		Glyma03g36600		0.1826	1.8094
52	275	6e-66	AT3G49690	AtMYB84	Glyma04g05170	GmMYB161	0.4656	-1
52	275	9e-77	AT3G49790		Glyma04g05000		0.4555	2.9585
52	275	5e-38	AT3G49800		Glyma04g04990		0.5962	1.9468
52	275	2e-129	AT3G49810		Glyma04g04980		0.2988	2.4287
52	275	2e-134	AT3G50030		Glyma04g04680		0.3945	3.5776
52	275	2e-51	AT3G50060	AtMYB77	Glyma04g04490	GmMYB011	0.3914	2.6252
52	275	2e-157	AT3G50230		Glyma04g04390		0.4656	4.1406
52	275	0	AT3G50240		Glyma04g04380		0.2599	1.7665
53	239	3e-107	AT3G01500		Glyma05g08590		0.1969	1.5586
53	239	9e-08	AT3G01513		Glyma05g08610		0.9594	-1
53	239	2e-06	AT3G01516		Glyma05g08660		0.5428	-1
53	239	2e-72	AT3G01520		Glyma05g08670		0.1939	1.9451
53	239	1e-58	AT3G01530	AtMYB57	Glyma05g08690	GmMYB027	0.3413	-1
53	239	0	AT3G01540		Glyma05g08750		0.2279	1.6838
53	239	4e-28	AT3G01570		Glyma05g08880		0.4508	2.9236
54	238	2e-94	AT3G47500		Glyma05g00970		0.3924	-1
54	238	8e-163	AT3G47520		Glyma05g01010		0.162	1.2759
54	238	0	AT3G47530		Glyma05g01020		0.2951	-1
54	238	2e-83	AT3G47600	AtMYB94	Glyma05g01080	GmMYB207	0.3639	2.2953
54	238	9e-38	AT3G47620		Glyma05g01130		0.4545	-1
54	238	7e-47	AT3G47640		Glyma05g01150		0.4474	2.7886
54	238	1e-66	AT3G47730		Glyma05g01230		0.9507	2.815
55	554	0	AT3G60160		Glyma07g12680		0.2367	1.864
55	554	6e-78	AT3G60180		Glyma07g12840		0.1537	-1
55	554	0	AT3G60190		Glyma07g12850		0.114	1.5674
55	554	1e-20	AT3G60200		Glyma07g12890		0.5838	1.1813
55	554	1e-38	AT3G60210		Glyma07g12980		0.2141	-1
55	554	2e-44	AT3G60220		Glyma07g12990		0.4047	2.5979
55	554	5e-44	AT3G60245		Glyma07g13290		0.0407	-1
55	554	1e-114	AT3G60260		Glyma07g13700		0.1464	1.5967
55	554	0	AT3G60330		Glyma07g14100		0.1549	1.6901
55	554	2e-84	AT3G60370		Glyma07g14250		0.2514	2.7799
55	554	1e-56	AT3G60390		Glyma07g14270		0.2975	2.334
55	554	2e-135	AT3G60400		Glyma07g14330		0.4652	2.1316
55	554	9e-66	AT3G60460	AtMYB125	Glyma07g14480	GmMYB143	0.4489	2.126
55	554	7e-39	AT3G60490		Glyma07g14560		-1	-1
55	554	2e-27	AT3G60520		Glyma07g14730		0.2965	-1
55	554	9e-44	AT3G60530		Glyma07g14750		0.4143	1.8693
56	264	0	AT3G13690		Glyma07g01350		0.1739	1.4911
56	264	3e-72	AT3G13700		Glyma07g01330		0.2793	-1
56	264	9e-165	AT3G13730		Glyma07g01280		0.3465	-1
56	264	0	AT3G13772		Glyma07g01240		0.0862	1.877
56	264	2e-46	AT3G13850		Glyma07g01170		-1	-1
56	264	4e-28	AT3G13882		Glyma07g01060		0.2817	1.4675
56	264	2e-63	AT3G13890	AtMYB26	Glyma07g01050	GmMYB102	0.5157	2.0382
57	698	0	AT3G29160		Glyma08g26180		0.1161	1.5706
57	698	3e-158	AT3G29180		Glyma08g26200		0.3225	2.1691
57	698	0	AT3G29230		Glyma08g26270		0.2769	2.6716
57	698	9e-97	AT3G29240		Glyma08g26280		0.3081	1.8844
57	698	4e-79	AT3G29270		Glyma08g26380		0.2535	1.5838
57	698	1e-35	AT3G29310		Glyma08g26500		0.7029	1.8468
57	698	1e-14	AT3G29330		Glyma08g26510		0.7994	1.6635
57	698	0	AT3G29360		Glyma08g26520		0.0627	3.1695
57	698	2e-14	AT3G29380		Glyma08g26850		0.8134	2.2467
57	698	2e-125	AT3G29390		Glyma08g26890		-1	-1
57	698	6e-173	AT3G29400		Glyma08g26920		0.3642	4.0191
57	698	4e-34	AT3G29575		Glyma08g27010		0.3484	-1
57	698	1e-125	AT3G29770		Glyma08g27210		0.2119	-1
57	698	0	AT3G30180		Glyma08g27600		0.2067	4.5772
57	698	6e-46	AT3G30210	AtMYB121	Glyma08g27660	GmMYB108	0.5051	-1
57	698	0	AT3G30300		Glyma08g28020		0.1987	1.9733
57	698	2e-114	AT3G30380		Glyma08g28090		0.2635	3.4287
57	698	3e-173	AT3G30390		Glyma08g28190		0.2345	2.0668
57	698	2e-151	AT3G30775		Glyma08g28460		0.3676	-1
57	698	0	AT3G30841		Glyma08g28530		0.1498	2.117
58	623	2e-36	AT3G12685		Glyma08g17090		0.3658	1.5736
58	623	1e-76	AT3G12700		Glyma08g17230		0.7269	4.032
58	623	2e-103	AT3G12710		Glyma08g17280		0.2718	2.4187
58	623	3e-68	AT3G12720	AtMYB67	Glyma08g17370	GmMYB065	-1	-1
58	623	2e-47	AT3G12730		Glyma08g17400		0.3696	1.9986
58	623	7e-85	AT3G12750		Glyma08g17530		0.2809	-1
58	623	6e-113	AT3G12760		Glyma08g17580		0.1522	2.4406
58	623	0	AT3G12780		Glyma08g17600		0.104	1.6007
58	623	4e-42	AT3G12830		Glyma08g17880		0.3122	2.0807
58	623	1e-27	AT3G12890		Glyma08g17980		0.4713	-1
58	623	7e-138	AT3G12900		Glyma08g18000		0.2589	-1
58	623	0	AT3G12915		Glyma08g18110		0.0611	1.3835
58	623	1e-46	AT3G12920		Glyma08g18150		0.3462	2.1373
58	623	0	AT3G12950		Glyma08g18300		0.1874	-1
58	623	2e-21	AT3G12960		Glyma08g18400		0.3269	2.7929
58	623	6e-17	AT3G12970		Glyma08g18440		0.603	-1
58	623	3e-81	AT3G12977		Glyma08g18470		0.2798	2.3751
59	301	0	AT3G13690		Glyma08g20750		0.1786	1.4312
59	301	3e-75	AT3G13700		Glyma08g20730		0.3188	2.2326
59	301	0	AT3G13730		Glyma08g20690		0.2515	-1
59	301	0	AT3G13772		Glyma08g20640		0.0885	1.9508
59	301	2e-45	AT3G13850		Glyma08g20550		-1	-1
59	301	9e-29	AT3G13882		Glyma08g20450		0.3087	2.7354
59	301	1e-62	AT3G13890	AtMYB26	Glyma08g20440	GmMYB107	0.3818	2.1015
59	301	2e-13	AT3G13910		Glyma08g20310		0.4857	-1
60	1108	0	AT4G22540		Glyma01g41940		0.1541	2.0692
60	1108	1e-55	AT4G22560		Glyma01g41960		0.4395	2.3629
60	1108	6e-78	AT4G22570		Glyma01g41970		0.1223	-1
60	1108	5e-78	AT4G22680	AtMYB85	Glyma01g42050	GmMYB097	0.3854	-1
60	1108	0	AT4G22730		Glyma01g42100		0.3461	2.6625
60	1108	9e-151	AT4G22780		Glyma01g42200		0.2759	-1
60	1108	4e-153	AT4G22790		Glyma01g42220		0.3139	-1
60	1108	6e-49	AT4G22810		Glyma01g42230		0.2746	1.6997
60	1108	2e-45	AT4G22830		Glyma01g42250		0.4144	1.615
60	1108	3e-125	AT4G22840		Glyma01g42260		0.3716	1.9726
60	1108	1e-84	AT4G22850		Glyma01g42270		0.3609	1.7663
60	1108	5e-74	AT4G22860		Glyma01g42300		0.5623	2.397
60	1108	3e-121	AT4G22890		Glyma01g42360		0.1952	2.7581
60	1108	9e-175	AT4G22910		Glyma01g42380		0.1868	2.9491
60	1108	6e-93	AT4G22920		Glyma01g42390		0.2406	-1
60	1108	1e-28	AT4G22960		Glyma01g42400		0.6788	2.2746
60	1108	1e-154	AT4G23030		Glyma01g42560		0.2401	3.5378
60	1108	4e-25	AT4G23060		Glyma01g42620		0.4706	-1
60	1108	6e-149	AT4G23100		Glyma01g42900		0.2182	1.9081
60	1108	1e-58	AT4G23120		Glyma01g42920		0.4917	-1
60	1108	0	AT4G23440		Glyma01g42980		0.2541	-1
60	1108	1e-84	AT4G23470		Glyma01g43010		0.1581	2.908
60	1108	6e-12	AT4G23496		Glyma01g43080		0.3038	1.4202
60	1108	2e-112	AT4G23570		Glyma01g43150		0.2521	-1
60	1108	1e-124	AT4G23730		Glyma01g43330		0.1826	-1
60	1108	5e-45	AT4G23810		Glyma01g43420		0.6498	2.8507
60	1108	5e-17	AT4G23885		Glyma01g43490		0.3544	1.416
60	1108	3e-163	AT4G23920		Glyma01g43540		0.1394	1.746
60	1108	1e-54	AT4G23930		Glyma01g43570		0.3323	3.2015
60	1108	6e-83	AT4G23950		Glyma01g43600		-1	-1
61	779	2e-49	AT4G36970		Glyma01g39320		0.5489	3.4759
61	779	6e-83	AT4G37260	AtMYB73	Glyma01g39740	GmMYB032	0.3686	-1
61	779	2e-34	AT4G37300		Glyma01g39750		0.4115	2.1208
61	779	0	AT4G37460		Glyma01g39830		0.2543	1.8691
61	779	7e-127	AT4G37470		Glyma01g39850		0.1806	-1
61	779	1e-109	AT4G37480		Glyma01g39880		0.4537	1.5442
61	779	0	AT4G37510		Glyma01g39960		0.1473	-1
61	779	4e-62	AT4G37540		Glyma01g40010		0.426	1.9279
61	779	4e-150	AT4G37580		Glyma01g40050		0.2612	3.0719
61	779	4e-110	AT4G37610		Glyma01g40090		0.3417	3.5083
61	779	6e-34	AT4G37630		Glyma01g40100		-1	-1
61	779	0	AT4G37640		Glyma01g40130		0.1132	2.1113
61	779	7e-156	AT4G37650		Glyma01g40180		0.2346	1.4415
61	779	0	AT4G37670		Glyma01g40230		0.2617	1.8381
61	779	2e-171	AT4G37680		Glyma01g40260		0.1369	-1
61	779	1e-151	AT4G37690		Glyma01g40270		0.3261	-1
61	779	6e-08	AT4G37720		Glyma01g40360		0.4662	3.3356
61	779	6e-78	AT4G37790		Glyma01g40450		0.2427	3.5202
61	779	2e-131	AT4G37800		Glyma01g40460		0.2127	2.8255
61	779	2e-22	AT4G37810		Glyma01g40470		0.2375	1.3999
61	779	3e-42	AT4G37850		Glyma01g40620		0.5887	1.8437
62	1257	5e-142	AT4G10950		Glyma01g43590		0.2227	-1
62	1257	5e-127	AT4G10955		Glyma01g43560		0.2871	3.2161
62	1257	4e-163	AT4G10960		Glyma01g43540		0.1357	1.812
62	1257	5e-37	AT4G10970		Glyma01g43480		0.3846	1.133
62	1257	7e-15	AT4G11040		Glyma01g43460		1.0022	-1
62	1257	2e-48	AT4G11070		Glyma01g43420		0.5509	-1
62	1257	0	AT4G11110		Glyma01g43360		0.42	1.8705
62	1257	3e-108	AT4G11260		Glyma01g43150		0.2613	-1
62	1257	2e-178	AT4G11330		Glyma01g43100		0.1535	3.5287
62	1257	4e-24	AT4G11360		Glyma01g43020		0.569	2.5601
62	1257	8e-88	AT4G11450		Glyma01g42930		0.6164	1.9345
62	1257	2e-153	AT4G11560		Glyma01g42920		0.3498	1.5902
62	1257	5e-78	AT4G11650		Glyma01g42660		0.3201	-1
62	1257	8e-71	AT4G11660		Glyma01g42640		0.3197	-1
62	1257	3e-116	AT4G11680		Glyma01g42630		0.2116	-1
62	1257	9e-54	AT4G11790		Glyma01g42490		0.318	1.5664
62	1257	0	AT4G11820		Glyma01g42450		0.1212	1.6503
62	1257	4e-91	AT4G11860		Glyma01g42400		0.3633	1.6518
62	1257	3e-82	AT4G11910		Glyma01g42390		0.2883	-1
62	1257	4e-171	AT4G11920		Glyma01g42380		0.1868	-1
62	1257	4e-120	AT4G11960		Glyma01g42360		0.2033	-1
62	1257	8e-92	AT4G11970		Glyma01g42330		0.5033	1.5487
62	1257	3e-63	AT4G11990		Glyma01g42300		0.5749	2.2929
62	1257	4e-82	AT4G12000		Glyma01g42270		0.3706	1.8149
62	1257	9e-95	AT4G12030		Glyma01g42260		0.2539	4.0306
62	1257	5e-60	AT4G12050		Glyma01g42230		0.2512	2.5796
62	1257	7e-56	AT4G12060		Glyma01g42210		0.2059	1.1511
62	1257	2e-39	AT4G12090		Glyma01g42190		0.3427	-1
62	1257	0	AT4G12120		Glyma01g42140		0.2335	1.8312
62	1257	5e-90	AT4G12130		Glyma01g42120		0.2702	1.769
62	1257	2e-78	AT4G12350	AtMYB42	Glyma01g42050	GmMYB97	0.3341	3.5591
62	1257	0	AT4G12400		Glyma01g42010		0.1698	-1
62	1257	4e-47	AT4G12450		Glyma01g41960		0.3827	-1
62	1257	0	AT4G12460		Glyma01g41940		0.161	2.6174
63	587	5e-52	AT4G25390		Glyma10g38640		0.3807	-1
63	587	1e-10	AT4G25430		Glyma10g38550		1.3394	-1
63	587	5e-24	AT4G25433		Glyma10g38470		0.3864	1.2245
63	587	1e-72	AT4G25500		Glyma10g38400		0.302	-1
63	587	2e-128	AT4G25530		Glyma10g38280		0.509	1.661
63	587	5e-84	AT4G25540		Glyma10g38130		0.3454	2.1782
63	587	4e-66	AT4G25550		Glyma10g38120		0.2991	1.5319
63	587	3e-43	AT4G25560	AtMYB18	Glyma10g38110	GmMYB148	0.5957	3.4077
63	587	8e-66	AT4G25570		Glyma10g38070		0.231	1.6173
63	587	5e-77	AT4G25610		Glyma10g37780		0.4196	2.4055
63	587	2e-72	AT4G25620		Glyma10g37700		0.3415	1.9457
63	587	0	AT4G25640		Glyma10g37660		0.2267	1.6724
63	587	2e-63	AT4G25660		Glyma10g37580		0.3929	1.8033
63	587	1e-15	AT4G25672		Glyma10g37570		0.2356	0.768
63	587	3e-97	AT4G25700		Glyma10g37560		0.2157	2.3219
63	587	5e-178	AT4G25750		Glyma10g37420		0.3168	3.0561
64	429	2e-114	AT4G01630		Glyma10g28040		0.1741	-1
64	429	5e-68	AT4G01650		Glyma10g28000		0.4074	2.0839
64	429	0	AT4G01660		Glyma10g27970		0.1412	1.7384
64	429	2e-75	AT4G01680	AtMYB55	Glyma10g27940	GmMYB213	0.4187	-1
64	429	0	AT4G01690		Glyma10g27890		0.1509	1.9394
64	429	5e-97	AT4G01700		Glyma10g27870		0.2794	-1
64	429	1e-46	AT4G01720		Glyma10g27860		0.7228	2.3252
64	429	3e-128	AT4G01730		Glyma10g27850		0.2476	1.7586
64	429	1e-41	AT4G01790		Glyma10g27820		0.3757	-1
64	429	0	AT4G01800		Glyma10g27810		0.1339	1.5782
64	429	0	AT4G01820		Glyma10g27790		0.2017	3.6473
65	1179	2e-58	AT4G10955		Glyma11g01910		0.499	-1
65	1179	2e-163	AT4G10960		Glyma11g01940		0.1292	2.2258
65	1179	6e-36	AT4G10970		Glyma11g02020		0.4085	0.9965
65	1179	2e-19	AT4G11040		Glyma11g02040		0.7478	-1
65	1179	0	AT4G11110		Glyma11g02110		0.3917	1.7582
65	1179	0	AT4G11230		Glyma11g02310		0.3256	2.475
65	1179	4e-106	AT4G11260		Glyma11g02340		0.2699	3.0003
65	1179	0	AT4G11280		Glyma11g02390		0.2533	-1
65	1179	6e-23	AT4G11360		Glyma11g02470		0.6268	2.0892
65	1179	3e-81	AT4G11450		Glyma11g02550		0.6283	1.7662
65	1179	5e-152	AT4G11560		Glyma11g02560		0.3457	1.6904
65	1179	0	AT4G11610		Glyma11g02650		0.1712	-1
65	1179	2e-76	AT4G11650		Glyma11g02770		0.3192	-1
65	1179	1e-72	AT4G11660		Glyma11g02800		0.334	-1
65	1179	9e-120	AT4G11680		Glyma11g02830		0.2189	-1
65	1179	0	AT4G11720		Glyma11g02850		0.2722	-1
65	1179	2e-54	AT4G11790		Glyma11g02910		0.3069	1.6628
65	1179	0	AT4G11820		Glyma11g02950		0.1158	1.9681
65	1179	6e-87	AT4G11860		Glyma11g02970		0.3739	1.6065
65	1179	4e-83	AT4G11910		Glyma11g02980		0.2771	-1
65	1179	9e-168	AT4G11920		Glyma11g02990		0.1953	-1
65	1179	3e-69	AT4G11970		Glyma11g03030		0.5931	1.7446
65	1179	6e-84	AT4G11990		Glyma11g03060		0.5917	1.9582
65	1179	3e-74	AT4G12000		Glyma11g03090		0.3292	1.5592
65	1179	2e-88	AT4G12030		Glyma11g03100		0.2678	2.1295
65	1179	3e-62	AT4G12050		Glyma11g03130		0.2823	1.7373
65	1179	0	AT4G12120		Glyma11g03230		0.2313	1.7049
65	1179	7e-127	AT4G12130		Glyma11g03250		0.2864	2.0332
65	1179	2e-72	AT4G12350	AtMYB42	Glyma11g03300	GmMYB114	0.3463	2.7502
65	1179	0	AT4G12400		Glyma11g03330		0.16	-1
65	1179	5e-62	AT4G12440		Glyma11g03400		0.2632	-1
65	1179	2e-45	AT4G12450		Glyma11g03410		0.3553	-1
66	1072	0	AT4G22540		Glyma11g03420		0.2417	2.8691
66	1072	3e-54	AT4G22560		Glyma11g03410		0.3883	2.5826
66	1072	2e-83	AT4G22570		Glyma11g03400		0.1159	-1
66	1072	5e-74	AT4G22680	AtMYB85	Glyma11g03300	GmMYB114	0.2928	-1
66	1072	0	AT4G22730		Glyma11g03270		0.3462	2.6493
66	1072	3e-149	AT4G22780		Glyma11g03160		0.2737	-1
66	1072	2e-142	AT4G22790		Glyma11g03140		0.2836	-1
66	1072	1e-51	AT4G22810		Glyma11g03130		0.2807	1.5352
66	1072	5e-46	AT4G22830		Glyma11g03110		0.4234	1.6234
66	1072	7e-116	AT4G22840		Glyma11g03100		0.3695	1.7197
66	1072	4e-79	AT4G22850		Glyma11g03090		0.3078	1.6422
66	1072	2e-81	AT4G22860		Glyma11g03060		0.5715	2.0479
66	1072	2e-171	AT4G22910		Glyma11g02990		0.1834	-1
66	1072	6e-93	AT4G22920		Glyma11g02980		0.2514	-1
66	1072	2e-28	AT4G22960		Glyma11g02970		0.6334	1.6689
66	1072	9e-95	AT4G22980		Glyma11g02940		0.5182	3.4996
66	1072	5e-99	AT4G23100		Glyma11g02570		0.203	1.5067
66	1072	6e-58	AT4G23120		Glyma11g02560		0.4957	2.0349
66	1072	0	AT4G23440		Glyma11g02500		0.2167	3.6533
66	1072	9e-69	AT4G23470		Glyma11g02480		0.2833	4.0551
66	1072	4e-11	AT4G23496		Glyma11g02430		0.3302	1.9099
66	1072	0	AT4G23560		Glyma11g02350		0.2172	2.4507
66	1072	9e-113	AT4G23570		Glyma11g02340		0.2491	-1
66	1072	0	AT4G23650		Glyma11g02260		0.1644	-1
66	1072	0	AT4G23740		Glyma11g02150		0.3179	-1
66	1072	1e-14	AT4G23885		Glyma11g02000		0.392	-1
66	1072	2e-164	AT4G23920		Glyma11g01940		0.1438	1.9163
66	1072	5e-52	AT4G23930		Glyma11g01900		0.3376	-1
66	1072	1e-103	AT4G23950		Glyma11g01870		0.4461	-1
67	529	2e-72	AT4G28110	AtMYB41	Glyma13g37820	GmMYB242	-1	-1
67	529	3e-120	AT4G28130		Glyma13g37800		0.2182	2.2125
67	529	4e-11	AT4G28240		Glyma13g37700		0.4563	1.8822
67	529	1e-92	AT4G28250		Glyma13g37390		0.1982	1.5796
67	529	1e-108	AT4G28260		Glyma13g37380		0.4537	3.3815
67	529	3e-31	AT4G28270		Glyma13g37350		0.4834	-1
67	529	3e-06	AT4G28290		Glyma13g37320		0.3547	1.5927
67	529	1e-67	AT4G28300		Glyma13g37300		0.4125	-1
67	529	9e-27	AT4G28310		Glyma13g37260		0.4463	2.1919
67	529	5e-163	AT4G28320		Glyma13g37250		0.2384	3.0176
67	529	1e-29	AT4G28330		Glyma13g37240		0.3853	1.5462
67	529	0	AT4G28370		Glyma13g37150		0.1743	2.3812
67	529	8e-161	AT4G28390		Glyma13g37140		0.1098	1.5444
67	529	1e-62	AT4G28430		Glyma13g37070		0.4733	-1
68	390	4e-79	AT4G22670		Glyma17g14280		0.1402	3.1103
68	390	3e-74	AT4G22680	AtMYB85	Glyma17g14290	GmMYB126	0.3147	-1
68	390	1e-152	AT4G22690		Glyma17g14320		0.3905	3.1034
68	390	3e-36	AT4G22740		Glyma17g14420		0.564	2.0331
68	390	4e-95	AT4G22753		Glyma17g14480		0.2384	3.3899
68	390	3e-153	AT4G22780		Glyma17g14530		0.2584	-1
68	390	3e-146	AT4G22790		Glyma17g14550		0.279	2.1726
68	390	8e-52	AT4G22810		Glyma17g14560		0.2908	3.5479
68	390	2e-93	AT4G22850		Glyma17g14590		0.3246	1.5273
68	390	8e-70	AT4G22860		Glyma17g14600		0.4115	1.4897
69	1448	5e-140	AT4G01610		Glyma19g41120		0.2303	3.2802
69	1448	1e-111	AT4G01630		Glyma19g41080		-1	-1
69	1448	2e-29	AT4G01670		Glyma19g41020		0.4523	-1
69	1448	2e-77	AT4G01680	AtMYB55	Glyma19g41010	GmMYB009	0.4049	-1
69	1448	4e-116	AT4G01700		Glyma19g40960		0.2188	-1
69	1448	1e-56	AT4G01720		Glyma19g40950		0.6223	2.1338
69	1448	0	AT4G01810		Glyma19g40920		0.1443	2.1154
69	1448	5e-114	AT4G01840		Glyma19g40890		0.3244	2.1604
69	1448	0	AT4G01850		Glyma19g40810		0.0473	1.3175
69	1448	0	AT4G01860		Glyma19g40800		-1	-1
69	1448	8e-156	AT4G01890		Glyma19g40740		0.3337	-1
69	1448	2e-43	AT4G01897		Glyma19g40710		0.2862	1.1893
69	1448	4e-59	AT4G01900		Glyma19g40700		0.3146	2.1869
69	1448	2e-50	AT4G01940		Glyma19g40620		0.3476	-1
69	1448	1e-149	AT4G01950		Glyma19g40590		0.3741	-1
69	1448	0	AT4G01970		Glyma19g40550		0.3022	1.7473
69	1448	0	AT4G02010		Glyma19g40500		0.2438	1.5089
69	1448	2e-111	AT4G02020		Glyma19g40430		0.3531	1.4805
69	1448	6e-119	AT4G02030		Glyma19g40380		-1	-1
69	1448	0	AT4G02060		Glyma19g40370		0.0982	2.0534
69	1448	0	AT4G02070		Glyma19g40350		0.2656	1.7679
69	1448	2e-45	AT4G02075		Glyma19g40340		0.364	1.7133
69	1448	6e-24	AT4G02090		Glyma19g40310		0.5241	-1
69	1448	0	AT4G02100		Glyma19g40290		0.2542	2.4926
69	1448	2e-107	AT4G02195		Glyma19g40160		0.2304	1.7175
69	1448	1e-35	AT4G02200		Glyma19g40150		0.4659	2.6632
69	1448	3e-79	AT4G02210		Glyma19g40140		0.4309	-1
69	1448	8e-83	AT4G02230		Glyma19g40080		0.1031	3.5232
69	1448	0	AT4G02260		Glyma19g40050		0.1934	1.8703
69	1448	0	AT4G02330		Glyma19g39990		0.2831	-1
69	1448	1e-40	AT4G02360		Glyma19g39930		0.3746	-1
69	1448	1e-13	AT4G02380		Glyma19g39920		0.449	1.9017
69	1448	9e-172	AT4G02400		Glyma19g39900		0.3587	1.7933
69	1448	9e-90	AT4G02405		Glyma19g39890		0.3667	1.2977
69	1448	7e-63	AT4G02430		Glyma19g39850		0.128	1.8317
69	1448	8e-34	AT4G02450		Glyma19g39800		0.2998	1.6322
69	1448	9e-122	AT4G02560		Glyma19g39620		0.4169	1.5069
69	1448	0	AT4G02570		Glyma19g39610		0.1222	-1
70	1096	0	AT4G01660		Glyma02g00920		0.2478	1.4724
70	1096	8e-20	AT4G01670		Glyma02g00940		0.2899	-1
70	1096	5e-77	AT4G01680	AtMYB55	Glyma02g00960	GmMYB184	0.4546	-1
70	1096	2e-172	AT4G01690		Glyma02g01000		0.2412	1.8755
70	1096	2e-110	AT4G01700		Glyma02g01020		0.25	-1
70	1096	3e-47	AT4G01720		Glyma02g01030		0.4161	2.2614
70	1096	4e-65	AT4G01730		Glyma02g01040		0.2306	1.872
70	1096	0	AT4G01800		Glyma02g01060		0.1261	1.7064
70	1096	0	AT4G01820		Glyma02g01100		0.2026	3.7981
70	1096	2e-29	AT4G01883		Glyma02g01200		0.5153	1.9741
70	1096	1e-156	AT4G01890		Glyma02g01230		0.3327	-1
70	1096	5e-86	AT4G01935		Glyma02g01350		0.3117	3.7167
70	1096	8e-151	AT4G01950		Glyma02g01400		0.3554	-1
70	1096	7e-88	AT4G01990		Glyma02g01460		0.4811	-1
70	1096	2e-77	AT4G01995		Glyma02g01470		0.3372	-1
70	1096	0	AT4G02010		Glyma02g01480		0.225	1.5262
70	1096	9e-169	AT4G02030		Glyma02g01610		0.2185	1.46
70	1096	5e-41	AT4G02075		Glyma02g01630		0.4107	1.4201
70	1096	6e-20	AT4G02090		Glyma02g01650		0.6166	-1
70	1096	4e-107	AT4G02110		Glyma02g01680		0.7007	2.6116
70	1096	0	AT4G02120		Glyma02g01770		0.1103	2.0296
70	1096	4e-29	AT4G02170		Glyma02g01780		0.4515	-1
70	1096	9e-84	AT4G02230		Glyma02g01950		0.0965	1.6651
70	1096	4e-28	AT4G02270		Glyma02g01970		0.4545	2.2679
70	1096	0	AT4G02290		Glyma02g01990		0.1567	2.0947
70	1096	0	AT4G02330		Glyma02g02020		0.279	-1
70	1096	6e-40	AT4G02360		Glyma02g02050		0.4067	-1
70	1096	4e-16	AT4G02380		Glyma02g02070		0.3928	1.7481
70	1096	7e-71	AT4G02390		Glyma02g02080		0.4435	-1
70	1096	7e-32	AT4G02425		Glyma02g02190		0.2872	-1
70	1096	5e-41	AT4G02440		Glyma02g02200		0.3089	2.1878
71	1165	1e-139	AT4G01610		Glyma03g38520		0.2393	2.7513
71	1165	5e-113	AT4G01630		Glyma03g38480		0.2004	-1
71	1165	2e-31	AT4G01670		Glyma03g38420		0.4444	-1
71	1165	1e-76	AT4G01680	AtMYB55	Glyma03g38410	GmMYB185	0.4269	-1
71	1165	1e-49	AT4G01720		Glyma03g38360		0.5293	-1
71	1165	0	AT4G01810		Glyma03g38330		0.1488	1.9553
71	1165	0	AT4G01820		Glyma03g38300		0.2068	4.1926
71	1165	5e-115	AT4G01840		Glyma03g38280		0.2901	2.0997
71	1165	6e-155	AT4G01890		Glyma03g38140		0.3309	-1
71	1165	6e-45	AT4G01897		Glyma03g38110		0.2622	1.3025
71	1165	1e-58	AT4G01900		Glyma03g38100		0.3186	1.6474
71	1165	7e-147	AT4G01950		Glyma03g37970		0.375	-1
71	1165	0	AT4G02010		Glyma03g37910		0.2371	1.4527
71	1165	0	AT4G02060		Glyma03g37770		0.0984	2.1804
71	1165	0	AT4G02070		Glyma03g37750		0.301	1.9067
71	1165	2e-38	AT4G02075		Glyma03g37740		0.4018	1.8366
71	1165	3e-23	AT4G02090		Glyma03g37720		0.5323	3.1262
71	1165	0	AT4G02100		Glyma03g37700		0.2706	3.4517
71	1165	4e-94	AT4G02195		Glyma03g37540		0.2445	1.8863
71	1165	8e-32	AT4G02200		Glyma03g37530		0.5642	2.3588
71	1165	0	AT4G02260		Glyma03g37450		0.1896	1.7917
71	1165	0	AT4G02290		Glyma03g37420		0.1499	2.0225
71	1165	0	AT4G02330		Glyma03g37410		0.3269	-1
71	1165	0	AT4G02350		Glyma03g37330		0.1553	3.4602
71	1165	5e-41	AT4G02360		Glyma03g37320		0.3852	-1
71	1165	2e-14	AT4G02380		Glyma03g37310		0.3565	1.9793
71	1165	2e-176	AT4G02400		Glyma03g37300		0.3583	2.2001
71	1165	9e-63	AT4G02430		Glyma03g37240		0.1336	1.9463
71	1165	1e-86	AT4G02440		Glyma03g37230		0.349	4.9451
71	1165	3e-29	AT4G02450		Glyma03g37190		0.5848	2.4936
71	1165	3e-123	AT4G02560		Glyma03g36970		0.472	1.6486
72	304	6e-75	AT4G22680	AtMYB85	Glyma05g03780	GmMYB101	0.3154	-1
72	304	3e-129	AT4G22890		Glyma05g03730		0.178	3.2688
72	304	0	AT4G22910		Glyma05g03710		0.1643	-1
72	304	1e-59	AT4G22950		Glyma05g03660		0.3646	-1
72	304	6e-100	AT4G22980		Glyma05g03590		-1	-1
72	304	4e-07	AT4G23020		Glyma05g03570		0.9767	4.6444
72	304	6e-151	AT4G23030		Glyma05g03530		0.2263	2.2181
72	304	1e-95	AT4G23040		Glyma05g03480		0.384	1.6089
72	304	6e-26	AT4G23060		Glyma05g03450		0.5078	-1
73	682	5e-105	AT4G21250		Glyma07g30570		0.3576	2.1974
73	682	0	AT4G21270		Glyma07g30580		0.2625	-1
73	682	7e-59	AT4G21310		Glyma07g30620		0.2638	1.4012
73	682	1e-110	AT4G21320		Glyma07g30630		0.2348	1.4455
73	682	6e-25	AT4G21330		Glyma07g30730		0.3796	-1
73	682	1e-105	AT4G21350		Glyma07g30760		0.3002	-1
73	682	2e-180	AT4G21430		Glyma07g30840		0.4949	1.4605
73	682	2e-75	AT4G21440	AtMYB102	Glyma07g30860	GmMYB210	0.3688	3.1345
73	682	5e-88	AT4G21450		Glyma07g30870		0.1593	-1
73	682	0	AT4G21490		Glyma07g30920		0.1775	1.8837
73	682	1e-17	AT4G21510		Glyma07g30950		0.4923	1.4621
73	682	1e-160	AT4G21520		Glyma07g30960		0.2768	1.5485
73	682	4e-99	AT4G21530		Glyma07g30980		0.2919	1.5267
73	682	2e-39	AT4G21540		Glyma07g31020		-1	-1
73	682	6e-98	AT4G21560		Glyma07g31030		0.097	1.8828
73	682	1e-113	AT4G21660		Glyma07g31350		0.1816	0.9763
73	682	0	AT4G21670		Glyma07g31430		0.2499	1.2577
73	682	4e-40	AT4G21720		Glyma07g31530		0.2781	1.2638
74	312	0	AT4G04910		Glyma07g31570		0.1311	1.3272
74	312	3e-83	AT4G04980		Glyma07g31250		-1	-1
74	312	4e-99	AT4G05000		Glyma07g31030		0.0825	-1
74	312	8e-18	AT4G05010		Glyma07g30950		0.7722	1.6407
74	312	0	AT4G05020		Glyma07g30920		0.168	1.9614
74	312	4e-78	AT4G05060		Glyma07g30870		0.236	-1
74	312	9e-71	AT4G05100	AtMYB74	Glyma07g30860	GmMYB210	0.3086	4.7454
74	312	4e-69	AT4G05150		Glyma07g30810		0.3787	2.2409
74	312	0	AT4G05190		Glyma07g30580		0.2771	2.5697
75	798	0	AT4G26540		Glyma08g44620		0.2695	-1
75	798	1e-92	AT4G26550		Glyma08g44610		0.1493	1.6757
75	798	5e-49	AT4G26555		Glyma08g44600		0.5468	1.5958
75	798	7e-106	AT4G26580		Glyma08g44530		0.2194	2.5315
75	798	0	AT4G26600		Glyma08g44490		0.2732	2.4303
75	798	3e-119	AT4G26620		Glyma08g44420		0.2663	1.7976
75	798	2e-49	AT4G26630		Glyma08g44120		0.4282	1.7203
75	798	1e-122	AT4G26640		Glyma08g43770		0.3336	1.8029
75	798	1e-120	AT4G26650		Glyma08g43740		0.2586	1.8575
75	798	2e-106	AT4G26660		Glyma08g43710		0.5454	2.5021
75	798	4e-27	AT4G26710		Glyma08g43510		0.1185	3.6533
75	798	4e-68	AT4G26780		Glyma08g43430		0.3104	1.9149
75	798	3e-43	AT4G26810		Glyma08g43410		0.0981	2.0709
75	798	5e-46	AT4G26840		Glyma08g43290		0.0928	2.2009
75	798	3e-108	AT4G26860		Glyma08g43230		0.1457	1.1334
75	798	1e-65	AT4G26900		Glyma08g42990		0.1259	2.2177
75	798	2e-54	AT4G26930	AtMYB97	Glyma08g42960	GmMYB109	0.5917	2.5813
75	798	3e-15	AT4G26950		Glyma08g42910		0.4194	1.5041
75	798	3e-55	AT4G26965		Glyma08g42890		0.3189	1.0182
75	798	0	AT4G27010		Glyma08g42810		0.5388	1.6978
75	798	3e-103	AT4G27030		Glyma08g42660		0.2119	3.0176
75	798	7e-125	AT4G27040		Glyma08g42650		0.113	2.537
76	312	1e-42	AT4G25560	AtMYB18	Glyma09g25590	GmMYB145	0.5291	-1
76	312	5e-63	AT4G25600		Glyma09g25170		0.4661	2.2322
76	312	3e-16	AT4G25610		Glyma09g25110		0.6769	2.3803
76	312	2e-58	AT4G25620		Glyma09g24910		0.3471	1.918
76	312	2e-96	AT4G25660		Glyma09g24630		0.2025	1.5609
76	312	4e-31	AT4G25670		Glyma09g24610		0.3298	-1
76	312	4e-13	AT4G25672		Glyma09g24600		0.2289	0.9502
76	312	1e-101	AT4G25700		Glyma09g24530		0.2308	2.8506
76	312	1e-46	AT4G25720		Glyma09g24430		0.2654	1.3114
77	1299	0	AT5G66600		Glyma01g38680		0.2981	1.7164
77	1299	7e-158	AT5G66790		Glyma01g38920		0.4481	-1
77	1299	5e-58	AT5G66870		Glyma01g39060		0.426	-1
77	1299	7e-140	AT5G67020		Glyma01g39290		0.2045	-1
77	1299	2e-142	AT5G67030		Glyma01g39310		0.3608	2.1336
77	1299	4e-35	AT5G67060		Glyma01g39360		-1	-1
77	1299	1e-31	AT5G67070		Glyma01g39370		0.3427	1.6265
77	1299	0	AT5G67100		Glyma01g39430		0.2687	1.737
77	1299	5e-26	AT5G67110		Glyma01g39450		-1	-1
77	1299	7e-81	AT5G67140		Glyma01g39470		0.2754	1.8521
77	1299	4e-77	AT5G67180		Glyma01g39520		0.358	1.8035
77	1299	2e-114	AT5G67210		Glyma01g39590		0.2197	2.4507
77	1299	8e-164	AT5G67230		Glyma01g39610		0.2724	1.7483
77	1299	2e-149	AT5G67250		Glyma01g39660		0.3452	3.0509
77	1299	1e-69	AT5G67260		Glyma01g39690		0.472	2.6421
77	1299	2e-117	AT5G67270		Glyma01g39720		0.189	2.6517
77	1299	4e-73	AT5G67300	AtMYB44	Glyma01g39740	GmMYB32	0.3844	-1
77	1299	0	AT5G67330		Glyma01g39790		0.1808	1.9594
77	1299	2e-101	AT5G67370		Glyma01g39890		0.2092	1.8531
77	1299	7e-176	AT5G67380		Glyma01g39950		0.0352	2.334
77	1299	0	AT5G67385		Glyma01g39970		0.2407	-1
77	1299	5e-60	AT5G67420		Glyma01g40010		0.3523	1.9292
77	1299	9e-123	AT5G67430		Glyma01g40050		0.3451	3.5369
77	1299	6e-66	AT5G67460		Glyma01g40060		0.4873	1.9835
77	1299	0	AT5G67470		Glyma01g40080		0.3158	3.2531
77	1299	7e-128	AT5G67480		Glyma01g40090		0.2823	5.6505
77	1299	6e-111	AT5G67500		Glyma01g40140		0.1884	1.6923
77	1299	5e-54	AT5G67510		Glyma01g40150		0.1352	-1
77	1299	0	AT5G67530		Glyma01g40170		0.14	2.1368
77	1299	9e-178	AT5G67540		Glyma01g40190		0.2147	2.4527
77	1299	3e-70	AT5G67550		Glyma01g40200		0.5419	2.8833
77	1299	3e-96	AT5G67560		Glyma01g40210		0.0661	1.8427
77	1299	1e-59	AT5G67580		Glyma01g40220		0.3382	1.472
77	1299	3e-66	AT5G67610		Glyma01g40240		0.3847	2.3475
78	560	0	AT5G26742		Glyma10g28100		0.2384	1.4084
78	560	3e-160	AT5G26740		Glyma10g28110		0.1717	1.6145
78	560	0	AT5G26710		Glyma10g28180		0.1784	-1
78	560	0	AT5G26680		Glyma10g28200		0.0791	1.5879
78	560	2e-72	AT5G26660	AtMYB86	Glyma10g28250	GmMYB214	0.4773	-1
78	560	1e-25	AT5G26630		Glyma10g28320		0.4636	-1
78	560	1e-22	AT5G26749		Glyma10g28540		0.4307	-1
78	560	0	AT5G26820		Glyma10g28760		0.252	2.1048
78	560	0	AT5G26850		Glyma10g28810		0.3488	1.891
78	560	0	AT5G26860		Glyma10g28840		0.1567	1.8664
78	560	4e-68	AT5G26920		Glyma10g28990		0.7537	-1
78	560	2e-63	AT5G26940		Glyma10g29010		0.4598	1.3518
78	560	1e-119	AT5G26980		Glyma10g29020		0.1436	1.9547
78	560	1e-58	AT5G26990		Glyma10g29030		0.2728	1.4102
78	560	0	AT5G27030		Glyma10g29090		0.1424	1.6482
79	1901	4e-12	AT5G51680		Glyma10g38740		0.5815	5.171
79	1901	2e-81	AT5G51700		Glyma10g38720		0.2407	-1
79	1901	0	AT5G51750		Glyma10g38650		0.2039	1.6668
79	1901	2e-56	AT5G51770		Glyma10g38640		0.4235	2.3901
79	1901	0	AT5G51820		Glyma10g38590		0.1207	1.1163
79	1901	4e-124	AT5G51830		Glyma10g38570		0.1678	2.0396
79	1901	1e-61	AT5G51840		Glyma10g38560		0.298	3.1497
79	1901	2e-23	AT5G51850		Glyma10g38550		0.7901	1.7975
79	1901	4e-87	AT5G51880		Glyma10g38530		0.2643	2.2661
79	1901	1e-124	AT5G51890		Glyma10g38520		0.2172	3.2346
79	1901	8e-55	AT5G51910		Glyma10g38510		0.4327	-1
79	1901	1e-160	AT5G51920		Glyma10g38490		0.3296	-1
79	1901	2e-28	AT5G52020		Glyma10g38420		0.4291	2.1234
79	1901	2e-86	AT5G52030		Glyma10g38410		0.2498	1.8644
79	1901	1e-75	AT5G52040		Glyma10g38400		0.3343	1.8319
79	1901	6e-127	AT5G52100		Glyma10g38370		0.1799	2.3494
79	1901	5e-97	AT5G52120		Glyma10g38360		0.3341	-1
79	1901	0	AT5G52170		Glyma10g38280		0.3015	3.0244
79	1901	5e-101	AT5G52180		Glyma10g38230		0.3959	2.0087
79	1901	1e-75	AT5G52190		Glyma10g38200		0.2337	3.1052
79	1901	3e-18	AT5G52200		Glyma10g38190		0.442	-1
79	1901	5e-57	AT5G52240		Glyma10g38150		0.2575	-1
79	1901	1e-49	AT5G52260	AtMYB19	Glyma10g38110	GmMYB148	0.6074	2.219
79	1901	1e-28	AT5G52270		Glyma10g38100		0.3678	-1
79	1901	8e-150	AT5G52280		Glyma10g38060		0.4847	1.9526
79	1901	5e-14	AT5G52300		Glyma10g38050		0.8606	2.0798
79	1901	5e-69	AT5G52380		Glyma10g37970		0.2914	-1
79	1901	4e-54	AT5G52390		Glyma10g37940		0.3948	-1
79	1901	5e-174	AT5G52400		Glyma10g37910		0.3015	2.9326
79	1901	2e-59	AT5G52410		Glyma10g37850		1.4664	2.4083
79	1901	2e-54	AT5G52420		Glyma10g37770		0.4123	1.7242
79	1901	2e-84	AT5G52430		Glyma10g37700		0.408	1.6603
79	1901	3e-50	AT5G52440		Glyma10g37690		0.3706	1.2854
79	1901	3e-105	AT5G52510		Glyma10g37640		0.4133	2.493
79	1901	2e-08	AT5G52552		Glyma10g37570		0.2684	0.864
79	1901	1e-99	AT5G52570		Glyma10g37560		0.218	1.971
79	1901	5e-73	AT5G52660		Glyma10g37520		0.2784	1.7999
79	1901	2e-13	AT5G52740		Glyma10g37500		0.4203	1.9085
79	1901	4e-11	AT5G52750		Glyma10g37490		0.7499	1.4834
79	1901	3e-88	AT5G52810		Glyma10g37470		0.2805	1.6695
79	1901	4e-47	AT5G52830		Glyma10g37460		0.6364	2.232
79	1901	0	AT5G52850		Glyma10g37450		-1	-1
79	1901	3e-178	AT5G52860		Glyma10g37420		0.2262	-1
79	1901	2e-16	AT5G52870		Glyma10g37410		0.8346	2.1959
79	1901	2e-50	AT5G52880		Glyma10g37390		0.4744	2.4924
79	1901	0	AT5G52882		Glyma10g37380		0.2341	1.5644
79	1901	4e-34	AT5G52900		Glyma10g37360		0.5446	1.7589
79	1901	0	AT5G52910		Glyma10g37220		0.3817	1.5599
79	1901	0	AT5G52920		Glyma10g37210		0.1229	1.8818
80	380	0	AT5G59700		Glyma11g15490		0.2483	3.1603
80	380	0	AT5G59710		Glyma11g15480		0.1831	1.3018
80	380	6e-150	AT5G59730		Glyma11g15420		0.4264	2.1761
80	380	2e-38	AT5G59740		Glyma11g15250		0.1258	1.005
80	380	5e-58	AT5G59770		Glyma11g15190		0.3497	-1
80	380	1e-22	AT5G59780	AtMYB59	Glyma11g15180	GmMYB74	0.4418	2.5228
80	380	1e-88	AT5G59830		Glyma11g15130		0.4219	1.5324
80	380	3e-89	AT5G59840		Glyma11g15120		0.0269	2.3239
80	380	2e-57	AT5G59950		Glyma11g15040		0.266	2.3745
80	380	2e-162	AT5G59960		Glyma11g15030		0.141	1.8121
81	472	5e-59	AT5G54230	AtMYB49	Glyma12g34650	GmMYB117	0.5008	-1
81	472	3e-96	AT5G54240		Glyma12g34720		0.2913	-1
81	472	0	AT5G54250		Glyma12g34740		0.1989	-1
81	472	2e-168	AT5G54260		Glyma12g34750		0.2487	2.7275
81	472	3e-138	AT5G54270		Glyma12g34770		0.0837	1.5719
81	472	0	AT5G54280		Glyma12g34780		0.23	1.9154
81	472	2e-26	AT5G54300		Glyma12g34830		0.6707	2.0611
81	472	5e-120	AT5G54310		Glyma12g34840		0.291	1.3673
81	472	1e-129	AT5G54370		Glyma12g34870		0.276	-1
81	472	0	AT5G54380		Glyma12g34890		0.2072	-1
81	472	2e-104	AT5G54400		Glyma12g34910		0.2221	-1
81	472	0	AT5G54440		Glyma12g34940		0.2009	1.3806
82	1250	1e-106	AT5G22000		Glyma12g31700		0.2428	2.1058
82	1250	2e-109	AT5G22020		Glyma12g31680		0.317	2.523
82	1250	6e-80	AT5G22050		Glyma12g31630		0.311	1.9028
82	1250	3e-164	AT5G22060		Glyma12g31620		0.1198	1.8606
82	1250	1e-131	AT5G22070		Glyma12g31600		0.2881	-1
82	1250	2e-103	AT5G22080		Glyma12g31530		0.1178	2.4881
82	1250	1e-30	AT5G22090		Glyma12g31520		0.5764	2.7756
82	1250	2e-111	AT5G22250		Glyma12g31300		0.2315	1.7869
82	1250	2e-22	AT5G22280		Glyma12g31220		0.2594	-1
82	1250	2e-68	AT5G22290		Glyma12g31210		0.4054	1.3717
82	1250	2e-165	AT5G22350		Glyma12g31170		0.2162	1.5577
82	1250	9e-66	AT5G22380		Glyma12g31150		0.3182	-1
82	1250	8e-14	AT5G22390		Glyma12g31090		0.5236	2.9961
82	1250	6e-99	AT5G22440		Glyma12g31040		0.0862	-1
82	1250	3e-121	AT5G22460		Glyma12g30960		0.3306	1.6109
82	1250	1e-32	AT5G22580		Glyma12g30730		0.2649	-1
82	1250	0	AT5G22640		Glyma12g30630		0.3426	2.1289
82	1250	1e-21	AT5G22650		Glyma12g30600		0.547	1.6727
82	1250	0	AT5G22750		Glyma12g30540		0.1901	1.8567
82	1250	0	AT5G22760		Glyma12g30530		0.461	1.7417
82	1250	0	AT5G22770		Glyma12g30520		0.1101	1.5068
82	1250	7e-121	AT5G22790		Glyma12g30510		0.1447	1.817
82	1250	7e-133	AT5G22810		Glyma12g30480		0.2195	2.5686
82	1250	3e-95	AT5G22820		Glyma12g30470		0.4619	1.6776
82	1250	1e-94	AT5G22830		Glyma12g30460		0.1079	1.6327
82	1250	0	AT5G22840		Glyma12g30440		0.2096	1.7644
82	1250	0	AT5G22850		Glyma12g30430		0.2039	1.8135
82	1250	2e-155	AT5G22860		Glyma12g30420		-1	-1
82	1250	2e-79	AT5G22890		Glyma12g30290		0.4953	-1
82	1250	2e-42	AT5G22930		Glyma12g30220		0.2794	-1
82	1250	2e-156	AT5G22940		Glyma12g30210		0.3088	1.6833
82	1250	3e-58	AT5G22960		Glyma12g30160		0.3007	-1
82	1250	1e-58	AT5G23000	AtMYB37	Glyma12g30140	GmMYB217	0.5723	-1
83	474	0	AT5G54200		Glyma13g35500		0.2038	2.4356
83	474	1e-59	AT5G54230	AtMYB49	Glyma13g35810	GmMYB79	0.4753	4.3074
83	474	4e-37	AT5G54240		Glyma13g35840		-1	-1
83	474	9e-97	AT5G54500		Glyma13g36000		0.0681	1.4149
83	474	8e-101	AT5G54590		Glyma13g36140		0.1905	1.9673
83	474	7e-68	AT5G54600		Glyma13g36150		0.2015	1.757
83	474	3e-145	AT5G54630		Glyma13g36170		0.2149	-1
83	474	6e-57	AT5G54660		Glyma13g36220		0.3346	-1
83	474	0	AT5G54670		Glyma13g36230		0.2373	2.4531
83	474	5e-65	AT5G54680		Glyma13g36260		0.1833	1.2579
83	474	0	AT5G54690		Glyma13g36280		0.1422	2.1452
83	474	1e-133	AT5G54730		Glyma13g36290		0.4479	2.0129
83	474	0	AT5G54780		Glyma13g36430		0.1648	1.5744
84	265	3e-136	AT5G59710		Glyma13g40650		0.1851	1.1462
84	265	6e-155	AT5G59740		Glyma13g40760		0.1647	1.5206
84	265	1e-25	AT5G59780	AtMYB59	Glyma13g40830	GmMYB37	0.3819	1.9161
84	265	9e-13	AT5G59800		Glyma13g40850		0.986	4.1321
84	265	6e-17	AT5G59860		Glyma13g40880		0.3536	-1
84	265	2e-40	AT5G59870		Glyma13g40900		0.2083	1.697
84	265	6e-52	AT5G59950		Glyma13g40930		0.2673	1.9819
85	1046	0	AT5G58270		Glyma14g38800		0.142	1.8097
85	1046	1e-93	AT5G58320		Glyma14g38570		0.3829	2.1847
85	1046	2e-133	AT5G58350		Glyma14g38390		0.3193	1.6803
85	1046	2e-22	AT5G58360		Glyma14g38380		0.522	-1
85	1046	7e-16	AT5G58375		Glyma14g38330		0.4394	1.5289
85	1046	2e-87	AT5G58410		Glyma14g38050		0.4029	1.6142
85	1046	0	AT5G58430		Glyma14g37840		0.1888	-1
85	1046	0	AT5G58440		Glyma14g37820		0.1968	-1
85	1046	8e-44	AT5G58470		Glyma14g37690		0.2807	2.8128
85	1046	2e-137	AT5G58490		Glyma14g37680		0.1591	1.379
85	1046	3e-59	AT5G58500		Glyma14g37650		0.2119	-1
85	1046	4e-65	AT5G58530		Glyma14g37620		0.3735	1.9317
85	1046	2e-19	AT5G58580		Glyma14g37530		-1	-1
85	1046	1e-133	AT5G58600		Glyma14g37430		0.3444	-1
85	1046	3e-108	AT5G58610		Glyma14g37420		-1	-1
85	1046	4e-61	AT5G58640		Glyma14g37390		0.2743	-1
85	1046	1e-166	AT5G58670		Glyma14g37290		0.3698	-1
85	1046	7e-80	AT5G58730		Glyma14g37260		0.3772	-1
85	1046	0	AT5G58760		Glyma14g37230		0.2026	1.6573
85	1046	2e-86	AT5G58770		Glyma14g37190		0.3468	2.3188
85	1046	6e-79	AT5G58800		Glyma14g37150		0.1748	2.673
85	1046	2e-51	AT5G58850	AtMYB119	Glyma14g37140	GmMYB235	0.6301	3.2143
85	1046	0	AT5G58870		Glyma14g37090		0.1808	1.6419
85	1046	2e-16	AT5G58880		Glyma14g37080		0.9373	1.8848
85	1046	0	AT5G58910		Glyma14g37040		0.1826	-1
85	1046	2e-60	AT5G58920		Glyma14g37010		0.2265	2.2711
85	1046	1e-48	AT5G58930		Glyma14g37000		0.8056	1.8012
85	1046	2e-118	AT5G58940		Glyma14g36960		0.4148	1.3954
86	628	1e-126	AT5G48970		Glyma15g16370		0.1415	1.287
86	628	5e-39	AT5G49170		Glyma15g16100		0.3024	-1
86	628	6e-145	AT5G49215		Glyma15g15690		0.2689	1.3533
86	628	6e-53	AT5G49230		Glyma15g15560		0.3154	2.2304
86	628	2e-46	AT5G49240		Glyma15g15520		0.6369	3.1864
86	628	4e-72	AT5G49320		Glyma15g15470		0.3283	2.44
86	628	9e-35	AT5G49350		Glyma15g15390		0.3883	-1
86	628	4e-30	AT5G49370		Glyma15g15270		0.2502	1.3156
86	628	0	AT5G49430		Glyma15g15220		0.3757	1.5893
86	628	0	AT5G49460		Glyma15g15010		0.0748	1.5663
86	628	6e-84	AT5G49510		Glyma15g14870		0.1379	1.1299
86	628	1e-45	AT5G49520		Glyma15g14860		0.5353	2.3125
86	628	2e-10	AT5G49525		Glyma15g14770		0.4639	1.4302
86	628	4e-37	AT5G49540		Glyma15g14760		0.2159	1.4107
86	628	0	AT5G49580		Glyma15g14700		0.3209	1.7702
86	628	1e-139	AT5G49610		Glyma15g14690		0.2164	2.0891
86	628	6e-67	AT5G49620	AtMYB78	Glyma15g14620	GmMYB28	0.3313	-1
86	628	0	AT5G49930		Glyma15g14560		0.2101	1.9967
87	310	0	AT5G59700		Glyma15g04790		0.2755	4.4499
87	310	0	AT5G59710		Glyma15g04780		0.1898	1.316
87	310	1e-142	AT5G59730		Glyma15g04750		-1	-1
87	310	1e-88	AT5G59740		Glyma15g04690		0.174	1.556
87	310	4e-31	AT5G59780	AtMYB59	Glyma15g04620	GmMYB82	0.388	1.3064
87	310	1e-24	AT5G59820		Glyma15g04570		0.5335	-1
87	310	4e-16	AT5G59860		Glyma15g04550		0.3393	3.1954
87	310	9e-41	AT5G59870		Glyma15g04520		0.2042	1.7068
88	1266	6e-139	AT5G13870		Glyma16g04950		0.1461	1.8995
88	1266	4e-29	AT5G13880		Glyma16g04970		0.5297	1.723
88	1266	5e-16	AT5G13890		Glyma16g05030		0.4882	2.1348
88	1266	8e-21	AT5G13910		Glyma16g05070		-1	-1
88	1266	2e-155	AT5G13940		Glyma16g05180		0.3335	-1
88	1266	0	AT5G13960		Glyma16g05210		0.2525	2.2038
88	1266	7e-38	AT5G13970		Glyma16g05220		0.589	2.1097
88	1266	0	AT5G13980		Glyma16g05240		0.1984	1.7542
88	1266	0	AT5G14060		Glyma16g05380		0.2274	1.8963
88	1266	2e-38	AT5G14070		Glyma16g05730		0.3594	0.9506
88	1266	2e-174	AT5G14080		Glyma16g05820		0.4145	2.8392
88	1266	2e-46	AT5G14090		Glyma16g05860		0.5592	1.1303
88	1266	7e-29	AT5G14100		Glyma16g05870		0.5527	2.8183
88	1266	8e-15	AT5G14105		Glyma16g05910		0.2	0.9409
88	1266	0	AT5G14120		Glyma16g06020		0.2197	3.4501
88	1266	8e-100	AT5G14130		Glyma16g06030		0.2826	-1
88	1266	2e-67	AT5G14140		Glyma16g06040		0.2876	-1
88	1266	8e-152	AT5G14180		Glyma16g06230		0.3094	-1
88	1266	0	AT5G14210		Glyma16g06440		0.3123	1.7266
88	1266	0	AT5G14230		Glyma16g06590		0.2913	2.7137
88	1266	4e-112	AT5G14270		Glyma16g06710		0.3653	1.8015
88	1266	5e-75	AT5G14280		Glyma16g06730		0.3571	1.4897
88	1266	5e-178	AT5G14310		Glyma16g06780		0.1919	-1
88	1266	2e-71	AT5G14340	AtMYB40	Glyma16g06900	GmMYB124	0.331	1.9394
88	1266	2e-35	AT5G14350		Glyma16g07160		0.4234	-1
88	1266	1e-39	AT5G14360		Glyma16g07200		0.2875	1.9383
88	1266	3e-30	AT5G14370		Glyma16g07240		0.6176	3.9577
88	1266	4e-111	AT5G14400		Glyma16g07360		0.3128	2.3109
88	1266	1e-09	AT5G14410		Glyma16g07380		0.4673	2.9231
88	1266	8e-34	AT5G14440		Glyma16g07410		0.4334	1.8181
88	1266	2e-115	AT5G14450		Glyma16g07430		0.3997	-1
88	1266	5e-72	AT5G14490		Glyma16g07500		0.5461	3.3178
88	1266	5e-81	AT5G14510		Glyma16g07590		0.3404	2.1313
88	1266	3e-156	AT5G14530		Glyma16g07810		0.1453	1.5317
88	1266	3e-122	AT5G14860		Glyma16g08060		0.4119	2.4167
89	1259	1e-37	AT5G40300		Glyma16g08050		0.5079	-1
89	1259	8e-60	AT5G40340		Glyma16g07980		0.5644	2.1658
89	1259	3e-68	AT5G40350	AtMYB24	Glyma16g07960	GmMYB125	0.345	1.9596
89	1259	4e-37	AT5G40370		Glyma16g07870		0.2447	1.3604
89	1259	1e-23	AT5G40420		Glyma16g07800		0.6354	-1
89	1259	4e-55	AT5G40470		Glyma16g07730		0.4618	2.0042
89	1259	3e-82	AT5G40490		Glyma16g07660		0.2151	1.7062
89	1259	4e-23	AT5G40500		Glyma16g07630		0.1521	-1
89	1259	7e-86	AT5G40510		Glyma16g07600		0.3554	1.7829
89	1259	4e-92	AT5G40530		Glyma16g07510		0.2385	2.0537
89	1259	2e-89	AT5G40550		Glyma16g07460		0.17	2.1066
89	1259	3e-37	AT5G40570		Glyma16g07410		0.3372	1.7084
89	1259	2e-08	AT5G40600		Glyma16g07310		1.2548	-1
89	1259	1e-32	AT5G40630		Glyma16g07200		0.3957	3.6486
89	1259	2e-111	AT5G40640		Glyma16g07170		0.2924	1.7535
89	1259	5e-129	AT5G40650		Glyma16g07150		0.1535	-1
89	1259	3e-106	AT5G40660		Glyma16g07140		0.2672	3.9785
89	1259	5e-64	AT5G40670		Glyma16g07090		0.2075	2.6587
89	1259	4e-19	AT5G40700		Glyma16g06930		0.807	1.933
89	1259	0	AT5G40760		Glyma16g06850		0.0954	1.6283
89	1259	3e-179	AT5G40780		Glyma16g06740		0.1426	-1
89	1259	8e-139	AT5G40810		Glyma16g06700		0.0996	1.402
89	1259	1e-10	AT5G40860		Glyma16g06310		0.9354	2.5042
89	1259	0	AT5G40890		Glyma16g06190		0.1611	-1
89	1259	4e-23	AT5G40970		Glyma16g05950		0.2237	1.4136
89	1259	4e-19	AT5G40980		Glyma16g05940		0.1035	-1
89	1259	0	AT5G41000		Glyma16g05850		0.1508	2.2828
89	1259	6e-26	AT5G41030		Glyma16g05840		0.4799	-1
89	1259	8e-165	AT5G41040		Glyma16g05770		0.1727	2.0522
89	1259	8e-43	AT5G41050		Glyma16g05760		0.4029	1.666
89	1259	3e-155	AT5G41060		Glyma16g05670		0.214	-1
89	1259	5e-138	AT5G41080		Glyma16g05640		0.2636	3.5036
89	1259	1e-94	AT5G41100		Glyma16g05610		0.415	2.4567
89	1259	3e-94	AT5G41110		Glyma16g05600		0.5561	1.5421
90	2369	4e-06	AT5G56452		Glyma17g05620		0.9889	-1
90	2369	5e-109	AT5G56580		Glyma17g06020		0.3351	-1
90	2369	1e-116	AT5G56950		Glyma17g06170		0.1507	1.6283
90	2369	2e-33	AT5G56960		Glyma17g06190		0.6905	1.7828
90	2369	4e-178	AT5G56970		Glyma17g06220		0.3712	-1
90	2369	0	AT5G57090		Glyma17g06460		0.1407	3.0359
90	2369	4e-119	AT5G57100		Glyma17g06470		0.2193	-1
90	2369	0	AT5G57110		Glyma17g06520		0.2005	1.5824
90	2369	1e-26	AT5G57120		Glyma17g06540		0.5698	1.8807
90	2369	1e-20	AT5G57123		Glyma17g06560		0.2261	-1
90	2369	0	AT5G57130		Glyma17g06590		0.4923	2.3842
90	2369	6e-58	AT5G57150		Glyma17g06610		0.2859	1.8611
90	2369	3e-50	AT5G57180		Glyma17g06660		0.3957	2.2393
90	2369	6e-175	AT5G57200		Glyma17g06700		0.2746	2.402
90	2369	4e-176	AT5G57210		Glyma17g06720		0.4007	2.8187
90	2369	3e-109	AT5G57240		Glyma17g06750		0.3867	2.811
90	2369	2e-144	AT5G57270		Glyma17g06790		0.2484	-1
90	2369	8e-112	AT5G57280		Glyma17g06840		0.1551	1.2848
90	2369	2e-144	AT5G57330		Glyma17g06880		0.1438	1.2909
90	2369	2e-20	AT5G57345		Glyma17g06910		0.2554	2.4407
90	2369	0	AT5G57360		Glyma17g06950		0.0807	2.5588
[truncated: 239 more rows]
